# Supplementary material for: N-(2,6-Dimethyl­phen­yl)succinamic acid
Source: Acta Crystallogr Sect E Struct Rep Online. 2009 Feb 6;65(Pt 3):o466. doi: 10.1107/S1600536809003833 (PMC2968649; doi:10.1107/S1600536809003833)
Supplement: Supplementary file 2 [file e-65-0o466-Isup2.hkl]

# 
# h,k,l, Fc-squared, Fo-squared, sigma(Fo-squared) and status flag 
# 
data_I
_shelx_title ' A13 P21/N' 
_shelx_refln_list_code          4 
_shelx_F_calc_maximum      165.66 
_exptl_crystal_F_000       472.00 
_reflns_d_resolution_high  0.8001 
 
loop_ 
 _symmetry_equiv_pos_as_xyz 
 'x, y, z' 
 '-x+1/2, y+1/2, -z+1/2' 
 '-x, -y, -z' 
 'x-1/2, -y-1/2, z-1/2' 
 
_cell_length_a     7.9633 
_cell_length_b    19.8890 
_cell_length_c     7.9822 
_cell_angle_alpha  90.000 
_cell_angle_beta  111.160 
_cell_angle_gamma  90.000 
 
_shelx_F_squared_multiplier     1.000 
 
loop_ 
 _refln_index_h 
 _refln_index_k 
 _refln_index_l 
 _refln_F_squared_calc 
 _refln_F_squared_meas 
 _refln_F_squared_sigma 
 _refln_observed_status 
   2   0   0       45.82       48.03      0.95 o 
   4   0   0      184.51      205.30      2.67 o 
   6   0   0       23.42       16.61      1.34 o 
   8   0   0      111.25      107.81      2.73 o 
   1   1   0      155.51       96.03      5.17 o 
   2   1   0      637.77      546.46      2.22 o 
   3   1   0       19.64       17.56      0.21 o 
   4   1   0       41.78       47.90      0.41 o 
   5   1   0        9.20       10.86      0.52 o 
   6   1   0       99.44       99.63      1.48 o 
   7   1   0      192.86      196.01      1.40 o 
   8   1   0        0.01        0.70      1.60 o 
   9   1   0        1.81        1.63      1.75 o 
   1   2   0     7008.09     5845.09    242.91 o 
   2   2   0     1575.58     1470.21      6.82 o 
   3   2   0      637.94      728.18      5.46 o 
   4   2   0      168.50      147.48      1.58 o 
   5   2   0       80.54       59.52      0.84 o 
   6   2   0     1114.50     1074.38      7.23 o 
   7   2   0       35.04       34.82      0.63 o 
   8   2   0       30.37       29.38      1.80 o 
   9   2   0       19.41       24.19      1.87 o 
   1   3   0     1030.75      911.91    100.08 o 
   2   3   0      129.96      130.96      0.67 o 
   3   3   0      442.82      489.11      4.04 o 
   4   3   0      106.01      102.01      0.66 o 
   5   3   0      226.93      229.09      1.21 o 
   6   3   0      555.86      548.08      3.15 o 
   7   3   0       16.36       15.03      0.70 o 
   8   3   0        5.58        4.69      1.06 o 
   9   3   0        0.11       -0.10      0.20 o 
   0   4   0        6.64        6.05      0.69 o 
   1   4   0     1111.98     1153.28      3.75 o 
   2   4   0      977.72      973.85      5.06 o 
   3   4   0      427.73      403.03      3.02 o 
   4   4   0     1831.81     1984.90      6.71 o 
   5   4   0       10.25        9.71      0.47 o 
   6   4   0      356.12      352.40      2.27 o 
   7   4   0        9.37        8.30      0.76 o 
   8   4   0       58.48       60.71      1.20 o 
   9   4   0        2.93        1.56      2.74 o 
   1   5   0      828.24      888.43      2.89 o 
   2   5   0       31.55       35.22      0.54 o 
   3   5   0        0.28       -0.06      0.11 o 
   4   5   0        1.52        2.63      0.42 o 
   5   5   0       24.67       19.18      0.47 o 
   6   5   0       94.37       88.61      2.00 o 
   7   5   0       34.26       29.20      0.87 o 
   8   5   0       21.04       20.76      1.00 o 
   9   5   0        8.92        9.12      2.29 o 
   0   6   0     2097.43     2099.55      8.36 o 
   1   6   0       20.96       20.02      0.26 o 
   2   6   0     2109.64     2226.34      7.57 o 
   3   6   0      796.03      883.37      4.94 o 
   4   6   0        2.37        0.15      0.24 o 
   5   6   0       42.39       50.60      0.63 o 
   6   6   0       12.85       11.74      1.16 o 
   7   6   0        5.99        5.41      0.81 o 
   8   6   0        0.14       -0.08      0.32 o 
   9   6   0       23.77       23.64      4.15 o 
   1   7   0       73.03       69.13      0.47 o 
   2   7   0     1039.81     1100.73      2.58 o 
   3   7   0       38.23       38.30      0.47 o 
   4   7   0        0.01       -0.04      0.14 o 
   5   7   0        0.27        1.05      0.58 o 
   6   7   0      109.09      113.83      1.45 o 
   7   7   0       68.14       66.68      1.32 o 
   8   7   0        0.05        0.17      0.59 o 
   0   8   0     1663.57     1832.92      3.28 o 
   1   8   0       11.30        9.37      0.28 o 
   2   8   0      312.73      331.78      2.65 o 
   3   8   0       36.35       49.03      0.55 o 
   4   8   0      164.33      161.72      1.44 o 
   5   8   0      126.35      115.24      0.94 o 
   6   8   0       26.82       25.10      0.80 o 
   7   8   0       70.21       72.81      1.10 o 
   8   8   0        1.84        2.63      1.21 o 
   1   9   0      158.07      177.87      1.47 o 
   2   9   0      215.65      209.31      1.67 o 
   3   9   0        2.12        2.20      0.46 o 
   4   9   0       19.72       17.94      0.49 o 
   5   9   0        0.19        0.07      0.39 o 
   6   9   0        4.36        2.86      0.64 o 
   7   9   0        3.46        2.69      0.90 o 
   8   9   0       36.52       42.75      1.10 o 
   0  10   0     2099.61     2306.01      6.44 o 
   1  10   0     2603.17     2677.20      5.31 o 
   2  10   0       36.13       44.83      1.01 o 
   3  10   0       30.40       25.66      0.78 o 
   4  10   0      167.65      169.05      1.08 o 
   5  10   0        6.58        4.61      0.59 o 
   6  10   0       17.32       24.57      0.94 o 
   7  10   0        0.15       -0.37      0.37 o 
   8  10   0       42.91       47.21      1.73 o 
   1  11   0      172.76      194.63      1.11 o 
   2  11   0       50.65       56.88      0.80 o 
   3  11   0      145.41      148.39      2.34 o 
   4  11   0        1.65       -0.06      0.59 o 
   5  11   0       37.42       34.10      0.87 o 
   6  11   0      133.96      119.35      1.28 o 
   7  11   0       18.07       14.29      1.01 o 
   8  11   0       85.32      100.97      1.46 o 
   0  12   0      189.94      207.43      1.24 o 
   1  12   0      150.60      124.83      0.90 o 
   2  12   0        2.44        1.66      0.55 o 
   3  12   0       77.60       71.51      1.22 o 
   4  12   0        0.26       -0.18      0.58 o 
   5  12   0       92.89       86.19      1.54 o 
   6  12   0       47.12       43.07      1.04 o 
   7  12   0        8.82        6.40      1.12 o 
   8  12   0        1.15        1.31      2.23 o 
   1  13   0       33.60       30.91      0.47 o 
   2  13   0      516.98      535.51      4.04 o 
   3  13   0       16.64       13.71      0.82 o 
   4  13   0        0.19        1.35      1.22 o 
   5  13   0      165.34      139.40      1.97 o 
   6  13   0        2.83        2.29      1.25 o 
   7  13   0        0.01       -0.40      0.45 o 
   0  14   0      153.77      158.55      1.45 o 
   1  14   0       55.03       53.72      0.87 o 
   2  14   0       10.49       11.12      0.67 o 
   3  14   0      316.18      308.07      3.04 o 
   4  14   0      131.15      138.73      1.55 o 
   5  14   0       84.47       89.84      3.07 o 
   6  14   0        1.88       -0.25      0.96 o 
   7  14   0        0.10       -0.11      0.55 o 
   1  15   0       17.59       19.87      0.48 o 
   2  15   0      197.94      206.60      1.38 o 
   3  15   0       56.26       61.68      1.59 o 
   4  15   0       20.66       27.16      0.97 o 
   5  15   0       38.70       35.69      1.35 o 
   6  15   0       11.05        7.80      1.32 o 
   7  15   0       42.10       39.38      1.56 o 
   0  16   0        1.52        2.72      0.81 o 
   1  16   0       35.82       35.79      0.76 o 
   2  16   0      145.08      162.36      1.99 o 
   3  16   0       67.04       66.08      1.25 o 
   4  16   0        2.01        2.23      1.16 o 
   5  16   0       15.84       17.14      1.48 o 
   6  16   0        2.53        3.65      1.44 o 
   7  16   0        1.31        0.46      1.76 o 
   1  17   0      495.15      511.57      3.19 o 
   2  17   0      412.54      422.91      4.67 o 
   3  17   0       25.20       24.56      0.89 o 
   4  17   0       23.18       19.42      0.99 o 
   5  17   0        1.14        0.05      0.30 o 
   6  17   0       21.98       22.46      1.73 o 
   0  18   0        6.87        3.02      1.16 o 
   1  18   0        0.26        7.77      0.73 o 
   2  18   0        4.60        4.15      0.75 o 
   3  18   0       83.52       84.42      1.12 o 
   4  18   0       29.77       32.21      1.04 o 
   5  18   0        9.87       11.75      1.46 o 
   6  18   0        7.30        9.93      1.73 o 
   1  19   0      203.63      189.52      1.68 o 
   2  19   0        8.75        9.08      0.80 o 
   3  19   0       24.16       28.97      0.83 o 
   4  19   0       53.76       63.98      1.46 o 
   5  19   0        0.22        0.44      1.43 o 
   0  20   0        0.30       -0.52      0.52 o 
   1  20   0       11.22       10.75      0.93 o 
   2  20   0        7.80        7.63      0.94 o 
   3  20   0        0.34        0.13      0.45 o 
   4  20   0        1.22        2.47      1.00 o 
   5  20   0        2.39        2.44      1.86 o 
   1  21   0        6.08        7.18      1.32 o 
   2  21   0        0.00        1.53      1.03 o 
   3  21   0        7.93        7.34      0.91 o 
   4  21   0       16.60       17.26      1.18 o 
   0  22   0        3.32        3.22      2.16 o 
   1  22   0       50.36       51.21      1.36 o 
   2  22   0        0.14        0.37      1.21 o 
   3  22   0        6.64        7.61      1.18 o 
   4  22   0        0.94       -0.13      1.47 o 
   1  23   0       27.34       32.79      1.91 o 
   2  23   0       20.54       20.91      1.68 o 
   3  23   0        3.74        1.24      0.63 o 
   0  24   0        1.38        1.38      2.49 o 
   1  24   0        1.11        2.50      1.62 o 
   2  24   0        0.38        1.70      1.72 o 
  -9   0   1       77.19       78.63      2.59 o 
  -7   0   1      661.38      688.96      4.91 o 
  -5   0   1      149.94      160.41      2.44 o 
  -3   0   1      762.76      736.16      2.34 o 
  -1   0   1     2579.35     1866.80     75.67 o 
   1   0   1      316.95      254.13      1.90 o 
   3   0   1       53.88       44.06      0.58 o 
   5   0   1       52.40       50.56      0.67 o 
   7   0   1      581.55      601.64      6.69 o 
  -9   1   1       16.59       20.16      1.74 o 
  -8   1   1        0.09       -0.74      0.74 o 
  -7   1   1      184.34      193.58      2.03 o 
  -6   1   1        2.09        1.35      0.66 o 
  -5   1   1       13.17       13.34      0.42 o 
  -4   1   1      618.31      620.12      3.00 o 
  -3   1   1      195.41      224.60      2.14 o 
  -2   1   1      281.94      257.76      2.52 o 
  -1   1   1       38.14       29.04      0.50 o 
   0   1   1      250.09       80.38     21.55 o 
   1   1   1     5020.76     5025.21     25.94 o 
   2   1   1     1395.40     1351.50      2.79 o 
   3   1   1      277.52      327.33      1.64 o 
   4   1   1       98.89      100.19      0.50 o 
   5   1   1       21.95       19.64      0.38 o 
   6   1   1        2.98        2.48      0.74 o 
   7   1   1       69.09       77.05      1.14 o 
   8   1   1        4.34        3.46      1.07 o 
  -9   2   1       82.97       88.23      2.57 o 
  -8   2   1      106.69      110.28      2.61 o 
  -7   2   1       20.59       15.08      1.05 o 
  -6   2   1       25.50       23.76      0.88 o 
  -5   2   1       32.22       34.30      0.53 o 
  -4   2   1      658.12      649.66      1.77 o 
  -3   2   1     1571.03     1586.93      3.16 o 
  -2   2   1       10.50       10.02      0.36 o 
  -1   2   1     4146.20     4127.01     22.82 o 
   0   2   1       53.22       25.09      6.18 o 
   1   2   1      315.70      273.56      1.28 o 
   2   2   1        0.31        1.06      0.22 o 
   3   2   1       52.20       65.79      0.53 o 
   4   2   1      173.75      164.72      0.66 o 
   5   2   1      122.56      112.10      0.89 o 
   6   2   1      467.59      473.30      3.61 o 
   7   2   1      111.70      110.49      2.26 o 
   8   2   1        7.24        5.43      1.22 o 
  -9   3   1       10.11       11.96      1.72 o 
  -8   3   1        0.00       -0.12      0.50 o 
  -7   3   1        5.02        4.95      0.81 o 
  -6   3   1      348.70      330.51      1.50 o 
  -5   3   1       43.11       39.72      0.56 o 
  -4   3   1       40.28       37.27      0.49 o 
  -3   3   1      328.91      352.73      2.58 o 
  -2   3   1      406.99      423.58      3.97 o 
  -1   3   1      790.00      714.73      2.53 o 
   0   3   1     4438.83     3822.47    230.84 o 
   1   3   1     2120.20     2115.50      3.91 o 
   2   3   1       12.05       14.71      0.19 o 
   3   3   1      198.12      185.08      1.12 o 
   4   3   1       31.75       29.74      0.34 o 
   5   3   1        0.02       -0.10      0.29 o 
   6   3   1      365.42      377.10      2.71 o 
   7   3   1       39.74       38.10      1.04 o 
   8   3   1        6.51        6.55      1.21 o 
  -9   4   1        9.75        5.43      1.65 o 
  -8   4   1       53.09       48.80      1.35 o 
  -7   4   1       33.61       33.94      1.04 o 
  -6   4   1        1.54       -0.20      0.30 o 
  -5   4   1        5.14        6.40      0.38 o 
  -4   4   1       19.62       11.09      0.38 o 
  -3   4   1     3812.67     3972.54     13.52 o 
  -2   4   1     1322.25     1345.33      6.49 o 
  -1   4   1        3.89        2.75      0.41 o 
   0   4   1     1396.21     1441.95      5.73 o 
   1   4   1        2.95        3.80      0.28 o 
   2   4   1     1444.65     1509.26      6.29 o 
   3   4   1     1139.65     1231.75      5.57 o 
   4   4   1       42.75       51.08      1.11 o 
   5   4   1      155.89      146.68      0.95 o 
   6   4   1      171.27      175.19      1.49 o 
   7   4   1       13.83       11.99      0.73 o 
   8   4   1        6.84        5.82      1.61 o 
  -9   5   1        9.09        9.39      1.39 o 
  -8   5   1       20.30       20.90      0.95 o 
  -7   5   1       20.43       22.23      0.87 o 
  -6   5   1       57.35       50.77      1.05 o 
  -5   5   1      353.47      367.59      3.70 o 
  -4   5   1        6.81       10.20      0.39 o 
  -3   5   1     1739.27     1851.57      3.64 o 
  -2   5   1      124.59      105.45      0.78 o 
  -1   5   1      126.31      111.30      1.72 o 
   0   5   1     1147.14     1114.39      4.57 o 
   1   5   1       36.07       25.59      0.36 o 
   2   5   1     1133.24     1177.19      2.64 o 
   3   5   1      371.26      380.72      3.24 o 
   4   5   1      221.67      250.63      0.92 o 
   5   5   1      112.54      103.94      0.85 o 
   6   5   1        1.56        0.77      0.62 o 
   7   5   1       14.24       14.78      0.75 o 
   8   5   1        0.66       -0.89      1.23 o 
  -9   6   1       59.92       68.86      1.41 o 
  -8   6   1       50.42       48.89      1.16 o 
  -7   6   1        2.64        1.54      0.76 o 
  -6   6   1       56.45       49.48      1.99 o 
  -5   6   1       94.04      113.95      0.90 o 
  -4   6   1      127.60      107.51      1.08 o 
  -3   6   1       55.56       59.46      0.76 o 
  -2   6   1      338.24      310.60      2.22 o 
  -1   6   1       19.89       16.79      0.37 o 
   0   6   1     1279.78     1298.56      9.97 o 
   1   6   1       43.77       47.72      0.94 o 
   2   6   1      122.05      153.59      1.21 o 
   3   6   1     1631.85     1742.57      3.71 o 
   4   6   1       82.83       84.30      0.60 o 
   5   6   1       23.76       29.73      0.57 o 
   6   6   1       78.35       71.85      1.01 o 
   7   6   1        6.14        6.10      0.78 o 
   8   6   1        0.06       -0.07      1.14 o 
  -9   7   1       25.72       31.69      1.33 o 
  -8   7   1       13.95       10.12      1.08 o 
  -7   7   1       96.26       97.33      1.87 o 
  -6   7   1       72.08       81.44      0.97 o 
  -5   7   1       13.05       10.86      0.48 o 
  -4   7   1      283.33      306.57      2.87 o 
  -3   7   1      418.06      415.07      2.43 o 
  -2   7   1     3410.21     3624.68      5.56 o 
  -1   7   1      134.82      137.03      1.67 o 
   0   7   1       42.61       34.91      0.67 o 
   1   7   1       43.32       50.43      0.54 o 
   2   7   1      217.10      230.70      1.45 o 
   3   7   1        2.64        2.73      0.43 o 
   4   7   1      148.79      132.51      1.30 o 
   5   7   1       38.13       37.13      0.86 o 
   6   7   1        0.22        0.04      0.17 o 
   7   7   1        2.26        0.48      0.72 o 
   8   7   1       39.76       40.17      1.17 o 
  -9   8   1        3.19        3.20      1.48 o 
  -8   8   1        8.54        6.79      1.12 o 
  -7   8   1       42.93       35.86      0.76 o 
  -6   8   1        2.39        0.31      0.40 o 
  -5   8   1       45.92       40.38      0.65 o 
  -4   8   1       32.18       31.59      0.61 o 
  -3   8   1      274.00      317.45      1.58 o 
  -2   8   1        0.00        0.48      0.49 o 
  -1   8   1       18.82       18.33      0.48 o 
   0   8   1      222.38      226.38      1.85 o 
   1   8   1     1194.87     1192.89      3.58 o 
   2   8   1      420.99      420.59      1.56 o 
   3   8   1      120.56      120.12      1.13 o 
   4   8   1        0.00       -0.14      0.19 o 
   5   8   1       41.31       38.36      0.78 o 
   6   8   1       33.21       29.59      0.81 o 
   7   8   1       56.57       56.86      1.08 o 
   8   8   1       37.20       41.24      1.20 o 
  -8   9   1       45.35       53.44      1.22 o 
  -7   9   1        6.69        3.12      0.81 o 
  -6   9   1        0.46       -0.22      0.22 o 
  -5   9   1       89.67       84.13      1.35 o 
  -4   9   1        0.68        0.96      0.50 o 
  -3   9   1       94.95      128.32      1.29 o 
  -2   9   1       30.20       38.89      0.62 o 
  -1   9   1      311.44      311.55      3.24 o 
   0   9   1      106.84      123.63      0.92 o 
   1   9   1       74.48       90.67      0.59 o 
   2   9   1      171.13      178.47      2.29 o 
   3   9   1      449.23      492.73      4.35 o 
   4   9   1       48.13       48.14      0.64 o 
   5   9   1       61.86       67.90      0.97 o 
   6   9   1        1.03       -0.43      0.45 o 
   7   9   1       68.27       75.15      1.29 o 
   8   9   1        4.29        7.55      1.32 o 
  -8  10   1        0.70        0.25      1.41 o 
  -7  10   1        2.87        3.56      0.80 o 
  -6  10   1       29.96       23.54      1.22 o 
  -5  10   1      376.90      407.94      2.89 o 
  -4  10   1      257.14      245.51      1.84 o 
  -3  10   1        0.27       -0.28      0.51 o 
  -2  10   1       49.53       46.83      0.69 o 
  -1  10   1      523.47      541.05      2.31 o 
   0  10   1       33.68       40.15      0.46 o 
   1  10   1       18.38       21.18      0.57 o 
   2  10   1       22.04       19.25      0.54 o 
   3  10   1       21.85       17.51      0.68 o 
   4  10   1       21.14       17.28      0.51 o 
   5  10   1       13.90       13.89      0.69 o 
   6  10   1        0.16       -0.57      0.57 o 
   7  10   1        0.41        0.35      0.52 o 
   8  10   1       42.62       44.75      1.22 o 
  -8  11   1        0.08       -0.07      0.62 o 
  -7  11   1        4.35        2.19      0.83 o 
  -6  11   1        2.70        5.39      0.74 o 
  -5  11   1      124.84      125.31      1.54 o 
  -4  11   1       80.68       88.40      1.31 o 
  -3  11   1        1.88        4.18      1.44 o 
  -2  11   1       94.09       74.95      0.75 o 
  -1  11   1        8.74       11.44      0.34 o 
   0  11   1       78.56       78.25      0.58 o 
   1  11   1     1840.60     1935.27      5.95 o 
   2  11   1       58.45       59.38      0.85 o 
   3  11   1       14.58       13.26      0.77 o 
   4  11   1        9.26        8.86      0.65 o 
   5  11   1        1.71        1.97      0.72 o 
   6  11   1        0.36        0.22      0.69 o 
   7  11   1       29.92       35.77      1.01 o 
  -8  12   1        0.06        0.37      0.95 o 
  -7  12   1        7.50        7.11      1.49 o 
  -6  12   1        5.43        3.47      0.77 o 
  -5  12   1      189.93      173.82      2.21 o 
  -4  12   1        0.22        0.86      0.74 o 
  -3  12   1      544.92      524.30      4.19 o 
  -2  12   1       62.87       68.54      0.75 o 
  -1  12   1      321.11      319.30      1.82 o 
   0  12   1        5.22        5.03      0.98 o 
   1  12   1        0.35        4.09      0.43 o 
   2  12   1      202.29      220.34      1.55 o 
   3  12   1        7.55        7.50      0.84 o 
   4  12   1       70.08       77.85      2.56 o 
   5  12   1       17.96       22.53      1.20 o 
   6  12   1       33.98       32.00      1.00 o 
   7  12   1        3.99        3.76      1.15 o 
  -8  13   1       22.49       21.53      1.27 o 
  -7  13   1        5.16        3.75      0.97 o 
  -6  13   1       19.27       15.87      1.20 o 
  -5  13   1       83.13       70.39      1.18 o 
  -4  13   1       49.27       52.81      1.06 o 
  -3  13   1       37.15       35.99      1.28 o 
  -2  13   1       46.09       51.15      0.82 o 
  -1  13   1        0.75        3.80      0.39 o 
   0  13   1      326.20      342.57      2.36 o 
   1  13   1       24.21       19.25      0.83 o 
   2  13   1        5.51        5.97      0.65 o 
   3  13   1      170.64      178.39      3.24 o 
   4  13   1      287.99      271.97      2.55 o 
   5  13   1       23.81       17.88      1.02 o 
   6  13   1       31.63       29.23      1.39 o 
   7  13   1       47.79       45.97      1.25 o 
  -7  14   1        3.97        2.76      1.45 o 
  -6  14   1        3.69        0.03      0.56 o 
  -5  14   1       28.02       27.87      1.12 o 
  -4  14   1      324.51      331.73      5.08 o 
  -3  14   1      170.42      176.44      1.54 o 
  -2  14   1       12.54       15.49      1.10 o 
  -1  14   1      147.56      148.98      1.16 o 
   0  14   1       54.89       60.39      0.62 o 
   1  14   1      498.85      470.93      3.87 o 
   2  14   1       15.72       16.94      0.60 o 
   3  14   1      137.67      132.69      1.45 o 
   4  14   1      211.69      236.32     10.93 o 
   5  14   1       81.75       90.51      6.04 o 
   6  14   1        6.31        4.57      2.49 o 
   7  14   1        6.46        6.65      1.75 o 
  -7  15   1        1.81        1.68      1.55 o 
  -6  15   1       79.39       85.71      1.80 o 
  -5  15   1        0.77        1.50      0.96 o 
  -4  15   1       55.17       52.94      1.08 o 
  -3  15   1      564.86      541.36      3.98 o 
  -2  15   1      648.15      666.53      2.69 o 
  -1  15   1      150.76      138.68      0.92 o 
   0  15   1       16.67       23.99      0.50 o 
   1  15   1       71.68       74.12      1.64 o 
   2  15   1       66.29       68.10      1.12 o 
   3  15   1      198.92      194.73      1.75 o 
   4  15   1      171.68      171.25      4.40 o 
   5  15   1       86.51       92.26      1.82 o 
   6  15   1        0.07        0.60      1.58 o 
  -7  16   1        0.73        1.34      2.02 o 
  -6  16   1       16.66       18.34      1.38 o 
  -5  16   1       60.17       58.92      1.20 o 
  -4  16   1       34.04       26.69      0.93 o 
  -3  16   1        0.59       -0.06      0.62 o 
  -2  16   1        0.28        8.93      2.06 o 
  -1  16   1       29.83       23.78      0.64 o 
   0  16   1       24.95       25.65      1.04 o 
   1  16   1       14.21       14.66      1.17 o 
   2  16   1      344.60      342.68      2.49 o 
   3  16   1       32.91       30.39      1.10 o 
   4  16   1       21.58       20.63      1.31 o 
   5  16   1        0.31        0.54      1.44 o 
   6  16   1        3.22        1.82      1.61 o 
  -7  17   1       16.32       18.52      2.00 o 
  -6  17   1        0.21        0.45      1.34 o 
  -5  17   1       11.96       11.54      1.10 o 
  -4  17   1        0.93        0.10      0.96 o 
  -3  17   1       20.67       20.56      0.90 o 
  -2  17   1      605.34      618.10      2.19 o 
  -1  17   1      377.73      369.62      2.90 o 
   0  17   1       16.76       11.38      0.77 o 
   1  17   1      179.59      173.14      2.11 o 
   2  17   1      103.18      117.73      1.20 o 
   3  17   1       86.26       91.59      1.13 o 
   4  17   1        0.26       -0.14      0.82 o 
   5  17   1        2.04        2.40      1.54 o 
   6  17   1       16.26        9.97      1.93 o 
  -6  18   1        0.22        1.35      1.54 o 
  -5  18   1        0.15       -0.70      0.70 o 
  -4  18   1       10.62        8.74      1.08 o 
  -3  18   1        8.11        9.87      0.76 o 
  -2  18   1       76.11       69.26      1.24 o 
  -1  18   1        0.04        2.15      0.71 o 
   0  18   1       78.51       81.97      1.40 o 
   1  18   1      175.38      176.71      3.13 o 
   2  18   1       24.99       22.19      0.77 o 
   3  18   1        0.45        0.39      0.85 o 
   4  18   1        7.48        7.80      1.17 o 
   5  18   1       36.22       37.63      1.55 o 
  -6  19   1       50.75       57.19      1.99 o 
  -5  19   1        3.44        2.65      1.27 o 
  -4  19   1       28.46       28.53      1.19 o 
  -3  19   1       15.74       13.48      0.85 o 
  -2  19   1        0.36        0.37      0.70 o 
  -1  19   1       24.73       24.18      0.93 o 
   0  19   1       77.72       75.77      1.12 o 
   1  19   1        8.85        8.52      0.92 o 
   2  19   1       18.42       17.48      0.81 o 
   3  19   1        0.26       -0.42      1.00 o 
   4  19   1       20.35       17.06      1.26 o 
   5  19   1       28.93       31.04      1.80 o 
  -5  20   1       57.67       65.40      1.46 o 
  -4  20   1        0.39       -0.24      0.75 o 
  -3  20   1       22.31       17.84      0.97 o 
  -2  20   1        2.73        1.98      0.82 o 
  -1  20   1        0.36       -0.65      1.00 o 
   0  20   1        0.02       -0.04      0.96 o 
   1  20   1        1.06        1.93      0.99 o 
   2  20   1        6.71        7.65      1.10 o 
   3  20   1        0.64       -0.81      0.81 o 
   4  20   1        0.07       -0.81      1.15 o 
   5  20   1        7.92        8.78      1.74 o 
  -5  21   1       52.24       64.27      2.20 o 
  -4  21   1        3.70        3.47      1.14 o 
  -3  21   1        2.22        1.89      1.05 o 
  -2  21   1       43.36       45.12      1.02 o 
  -1  21   1        2.13        2.31      1.28 o 
   0  21   1       22.70       22.43      1.33 o 
   1  21   1       17.48       18.78      1.10 o 
   2  21   1      100.60      105.01      1.92 o 
   3  21   1       15.47       13.34      1.07 o 
   4  21   1        0.50       -1.04      1.35 o 
  -4  22   1        1.11        1.38      1.36 o 
  -3  22   1        0.28       -0.12      0.29 o 
  -2  22   1       23.44       24.55      1.06 o 
  -1  22   1        3.57        4.63      1.82 o 
   0  22   1        0.54        1.69      1.50 o 
   1  22   1       25.17       28.44      1.10 o 
   2  22   1        0.82        0.43      1.78 o 
   3  22   1        1.12       -1.21      1.48 o 
  -3  23   1        0.26       -0.88      1.31 o 
  -2  23   1        0.37        1.33      1.09 o 
  -1  23   1        0.84        0.69      1.26 o 
   0  23   1       66.64       75.36      1.95 o 
   1  23   1        0.58        0.05      0.45 o 
   2  23   1       18.51       18.14      1.88 o 
   3  23   1        0.07        0.38      2.89 o 
  -2  24   1        3.10        4.19      1.46 o 
  -1  24   1        1.17        2.34      1.63 o 
   0  24   1        1.04        2.16      1.73 o 
   1  24   1        5.49        5.01      2.51 o 
  -8   0   2        3.82        5.14      1.54 o 
  -6   0   2        8.93        7.55      1.19 o 
  -4   0   2       50.97       55.40      0.72 o 
  -2   0   2      701.92      613.41      1.74 o 
   0   0   2    27442.47    28743.08    351.60 o 
   2   0   2       98.65      112.37      0.64 o 
   4   0   2      311.17      321.37      3.21 o 
   6   0   2      109.60      109.03      1.76 o 
   8   0   2        1.25       -1.27      1.48 o 
  -9   1   2        1.66        1.37      1.70 o 
  -8   1   2       86.23       90.62      1.33 o 
  -7   1   2      170.07      178.82      1.97 o 
  -6   1   2        2.32        2.27      0.69 o 
  -5   1   2       45.76       39.35      0.51 o 
  -4   1   2      813.20      832.49      3.62 o 
  -3   1   2       33.32       22.45      0.69 o 
  -2   1   2     4623.85     4575.64      8.40 o 
  -1   1   2     9515.04     9926.17     31.08 o 
   0   1   2     9766.00    10078.49     81.24 o 
   1   1   2     1452.11     1477.09      1.87 o 
   2   1   2      331.22      319.39      1.63 o 
   3   1   2       71.80       78.16      0.66 o 
   4   1   2       53.79       59.14      0.43 o 
   5   1   2       23.24       20.48      0.44 o 
   6   1   2        2.15        0.24      0.66 o 
   7   1   2        6.35        4.51      1.07 o 
   8   1   2        0.95        0.21      0.91 o 
  -9   2   2        0.44       -0.33      0.63 o 
  -8   2   2        4.52        4.25      1.11 o 
  -7   2   2       30.89       22.54      0.80 o 
  -6   2   2      105.02      101.77      1.07 o 
  -5   2   2        0.10        0.04      0.34 o 
  -4   2   2      220.06      213.74      3.84 o 
  -3   2   2      819.83      849.58      2.70 o 
  -2   2   2      900.24      871.24      5.34 o 
  -1   2   2     4125.66     4235.63      9.25 o 
   0   2   2       55.56       60.70      1.96 o 
   1   2   2     1779.21     1847.14      3.02 o 
   2   2   2      346.48      380.72      1.89 o 
   3   2   2      420.59      472.62      1.88 o 
   4   2   2        2.61        2.01      0.34 o 
   5   2   2       43.48       43.73      0.67 o 
   6   2   2      470.08      477.99      3.43 o 
   7   2   2       85.55       83.95      2.14 o 
   8   2   2        7.02        4.97      1.16 o 
  -9   3   2        2.24        1.58      1.53 o 
  -8   3   2       10.31        7.97      1.75 o 
  -7   3   2      253.26      242.20      2.19 o 
  -6   3   2      858.81      806.48      5.72 o 
  -5   3   2      504.60      520.38      3.40 o 
  -4   3   2      353.45      364.61      2.46 o 
  -3   3   2      360.97      365.92      3.13 o 
  -2   3   2     1302.79     1364.42      3.56 o 
  -1   3   2      245.70      266.99      1.92 o 
   0   3   2     6805.02     6994.30     28.10 o 
   1   3   2        6.43        8.72      0.33 o 
   2   3   2      464.52      480.56      2.27 o 
   3   3   2      362.75      417.72      2.44 o 
   4   3   2      429.84      437.71      2.69 o 
   5   3   2       10.45       11.43      0.54 o 
   6   3   2       51.41       51.79      1.01 o 
   7   3   2       99.68       96.15      1.31 o 
   8   3   2        0.44       -0.52      0.60 o 
  -9   4   2        9.39        7.06      1.60 o 
  -8   4   2       16.00       12.84      1.26 o 
  -7   4   2       84.57       84.30      1.45 o 
  -6   4   2       51.45       53.54      0.92 o 
  -5   4   2        9.56       13.36      0.40 o 
  -4   4   2     1260.35     1267.96      5.34 o 
  -3   4   2        5.73        4.06      0.63 o 
  -2   4   2       80.20       83.46      0.73 o 
  -1   4   2     2673.15     2796.16     12.22 o 
   0   4   2      117.69       99.78      2.21 o 
   1   4   2        2.62        5.24      0.21 o 
   2   4   2     1048.86     1022.87      5.85 o 
   3   4   2        0.38        0.32      0.14 o 
   4   4   2      558.65      606.82      3.60 o 
   5   4   2      689.81      698.45      4.03 o 
   6   4   2      109.13      112.35      2.07 o 
   7   4   2       14.87       12.92      1.02 o 
   8   4   2       10.83       10.49      1.33 o 
  -9   5   2       15.51       21.05      1.63 o 
  -8   5   2       33.48       32.47      1.19 o 
  -7   5   2      421.94      390.96      2.71 o 
  -6   5   2       41.50       33.36      0.84 o 
  -5   5   2       27.83       15.68      0.42 o 
  -4   5   2      133.56      153.51      2.04 o 
  -3   5   2     1629.77     1621.05     12.74 o 
  -2   5   2       56.80       55.02      1.12 o 
  -1   5   2       78.85       73.91      1.34 o 
   0   5   2       34.89       42.18      0.89 o 
   1   5   2      136.23      132.44      0.76 o 
   2   5   2       10.17        7.59      0.43 o 
   3   5   2        4.75        2.16      0.36 o 
   4   5   2      142.34      162.39      1.25 o 
   5   5   2        5.21        6.45      0.62 o 
   6   5   2       16.69       19.07      0.90 o 
   7   5   2       74.24       79.24      1.26 o 
   8   5   2        0.36       -0.83      0.97 o 
  -9   6   2        1.18       -0.56      0.88 o 
  -8   6   2        0.45        1.54      1.32 o 
  -7   6   2       18.80       18.10      1.07 o 
  -6   6   2      243.57      255.62      3.64 o 
  -5   6   2       20.50       12.88      0.53 o 
  -4   6   2       72.58       60.29      1.35 o 
  -3   6   2      102.19       75.09      0.78 o 
  -2   6   2      643.11      676.37      3.52 o 
  -1   6   2     1118.97     1216.08      4.56 o 
   0   6   2      295.83      276.66      2.03 o 
   1   6   2       35.93       39.64      0.45 o 
   2   6   2      737.79      749.99      1.79 o 
   3   6   2      132.15      150.02      1.63 o 
   4   6   2       20.98       21.69      0.64 o 
   5   6   2      101.96       95.35      1.61 o 
   6   6   2       28.08       28.05      0.82 o 
   7   6   2       17.31       18.14      1.12 o 
   8   6   2        0.40        2.16      1.88 o 
  -9   7   2       25.75       30.16      1.66 o 
  -8   7   2        1.59        2.87      1.26 o 
  -7   7   2       10.05       11.88      1.95 o 
  -6   7   2      223.28      202.74      2.25 o 
  -5   7   2       50.19       57.37      1.33 o 
  -4   7   2       37.91       45.01      0.74 o 
  -3   7   2       52.80       66.04      1.85 o 
  -2   7   2      169.03      167.75      1.94 o 
  -1   7   2     3261.18     3423.65     11.56 o 
   0   7   2       57.70       54.24      0.74 o 
   1   7   2      251.20      250.82      1.61 o 
   2   7   2      187.12      188.62      1.27 o 
   3   7   2        5.67        2.97      0.34 o 
   4   7   2       67.34       56.84      0.82 o 
   5   7   2        4.84        2.90      0.65 o 
   6   7   2       62.21       61.52      1.02 o 
   7   7   2       46.98       44.58      0.93 o 
  -9   8   2       53.46       55.93      1.64 o 
  -8   8   2       75.46       83.90      1.82 o 
  -7   8   2        0.19        0.54      1.01 o 
  -6   8   2        0.93        2.72      0.75 o 
  -5   8   2       79.55       77.92      1.55 o 
  -4   8   2        2.43        1.15      0.56 o 
  -3   8   2       11.33       21.77      0.97 o 
  -2   8   2        8.87       15.35      0.97 o 
  -1   8   2      123.17      144.21      1.00 o 
   0   8   2       37.86       27.17      0.67 o 
   1   8   2        0.83        3.43      0.57 o 
   2   8   2       73.01       79.42      0.83 o 
   3   8   2        0.98        0.27      0.22 o 
   4   8   2        7.81        6.30      0.56 o 
   5   8   2        6.25        4.45      0.73 o 
   6   8   2       17.47       15.47      0.81 o 
   7   8   2       90.82      100.12      1.43 o 
  -9   9   2        7.60        7.76      1.72 o 
  -8   9   2       11.80        9.49      1.09 o 
  -7   9   2        2.92        1.05      0.87 o 
  -6   9   2       27.19       25.06      0.75 o 
  -5   9   2        5.89        4.98      0.71 o 
  -4   9   2      200.65      180.21      3.72 o 
  -3   9   2        0.62        1.30      0.95 o 
  -2   9   2        5.32        3.59      0.54 o 
  -1   9   2      184.00      201.09      1.10 o 
   0   9   2     1511.69     1635.63     10.36 o 
   1   9   2      577.69      563.31      3.06 o 
   2   9   2       27.00       22.91      0.45 o 
   3   9   2        1.79        0.87      0.41 o 
   4   9   2       57.59       56.36      0.86 o 
   5   9   2        1.32        1.12      0.75 o 
   6   9   2        1.88        1.09      0.84 o 
   7   9   2       66.42       77.22      1.65 o 
  -9  10   2        2.20        2.19      1.73 o 
  -8  10   2       16.84       21.73      1.40 o 
  -7  10   2       13.66       11.06      0.91 o 
  -6  10   2       50.40       51.15      1.23 o 
  -5  10   2       33.04       33.98      1.12 o 
  -4  10   2       48.49       49.42      1.09 o 
  -3  10   2        5.89        3.03      0.61 o 
  -2  10   2      422.04      449.22      2.33 o 
  -1  10   2      779.86      818.70      8.21 o 
   0  10   2        9.22        8.22      0.54 o 
   1  10   2      664.03      647.86      2.57 o 
   2  10   2        0.36       -0.17      0.18 o 
   3  10   2       92.44       85.93      1.14 o 
   4  10   2        3.00        1.88      0.65 o 
   5  10   2       34.60       34.48      0.88 o 
   6  10   2       39.08       44.50      1.02 o 
   7  10   2        1.43        2.45      1.36 o 
  -8  11   2        1.84        2.55      1.15 o 
  -7  11   2       35.71       34.53      0.95 o 
  -6  11   2       38.35       23.29      0.86 o 
  -5  11   2      138.08      130.16      1.66 o 
  -4  11   2       53.43       51.60      1.16 o 
  -3  11   2        2.71        1.35      0.71 o 
  -2  11   2      762.63      756.07     10.53 o 
  -1  11   2       26.22       28.60      0.69 o 
   0  11   2       22.77       18.04      0.42 o 
   1  11   2      120.88      133.83      1.10 o 
   2  11   2       16.08       22.46      0.54 o 
   3  11   2       30.73       32.22      0.71 o 
   4  11   2        5.78        3.97      0.87 o 
   5  11   2       32.83       34.25      0.89 o 
   6  11   2        0.60       -0.67      0.67 o 
   7  11   2        1.16        0.69      1.00 o 
  -8  12   2        5.98        4.78      1.28 o 
  -7  12   2        1.18       -0.24      1.01 o 
  -6  12   2       10.70        8.39      1.09 o 
  -5  12   2       87.72       97.28      2.05 o 
  -4  12   2       45.10       40.75      1.11 o 
  -3  12   2        7.61        4.72      0.75 o 
  -2  12   2       33.61       39.13      0.72 o 
  -1  12   2        3.22        2.81      0.41 o 
   0  12   2      472.35      483.20      3.52 o 
   1  12   2       25.52       25.75      0.57 o 
   2  12   2      248.73      257.47      1.56 o 
   3  12   2      120.28      127.19      1.41 o 
   4  12   2       19.71       23.27      0.90 o 
   5  12   2      186.38      186.52      1.94 o 
   6  12   2        3.41        0.00      0.35 o 
   7  12   2       22.22       24.73      1.20 o 
  -8  13   2        6.06        5.29      1.28 o 
  -7  13   2       29.18       26.11      1.16 o 
  -6  13   2        0.09       -0.03      0.51 o 
  -5  13   2      182.26      165.46      5.20 o 
  -4  13   2      249.26      252.98      4.01 o 
  -3  13   2      251.32      237.75      2.10 o 
  -2  13   2       26.41       25.77      0.79 o 
  -1  13   2      116.78      119.00      0.98 o 
   0  13   2        0.34        1.18      0.36 o 
   1  13   2       72.13       73.94      0.94 o 
   2  13   2        1.80        2.77      0.71 o 
   3  13   2       91.94       98.22      1.16 o 
   4  13   2      206.19      224.33      2.07 o 
   5  13   2       65.10       61.09      1.38 o 
   6  13   2       23.55       21.54      1.65 o 
  -8  14   2       23.67       28.45      3.00 o 
  -7  14   2        1.38       -0.02      0.06 o 
  -6  14   2        0.27        0.04      0.72 o 
  -5  14   2       19.91       14.00      1.12 o 
  -4  14   2       72.76       73.60      1.46 o 
  -3  14   2       23.29       26.69      1.05 o 
  -2  14   2        5.60        5.64      0.49 o 
  -1  14   2       72.87       76.92      0.72 o 
   0  14   2        0.28       -0.27      0.38 o 
   1  14   2      726.93      732.53      5.52 o 
   2  14   2       60.91       59.51      0.85 o 
   3  14   2      197.21      198.63      1.79 o 
   4  14   2       34.45       30.73      1.37 o 
   5  14   2       23.15       19.12      1.17 o 
   6  14   2       23.97       23.75      1.29 o 
  -7  15   2        3.60        3.43      1.26 o 
  -6  15   2        0.09        0.51      1.01 o 
  -5  15   2        3.96        3.21      1.01 o 
  -4  15   2        7.17        7.01      0.80 o 
  -3  15   2      264.36      278.19      1.95 o 
  -2  15   2      341.28      352.42      2.36 o 
  -1  15   2       38.83       39.56      0.60 o 
   0  15   2        0.57       -0.05      0.42 o 
   1  15   2        1.95        1.98      0.70 o 
   2  15   2        0.12       -0.17      0.67 o 
   3  15   2       41.81       39.80      1.23 o 
   4  15   2       21.77       25.54      1.34 o 
   5  15   2      125.13      122.58      2.00 o 
   6  15   2       10.51        9.61      1.57 o 
  -7  16   2        4.25        2.39      1.30 o 
  -6  16   2       30.11       30.70      1.13 o 
  -5  16   2        7.20        5.56      1.05 o 
  -4  16   2       25.13       25.99      1.19 o 
  -3  16   2      172.71      183.78      2.48 o 
  -2  16   2      150.42      133.65      1.07 o 
  -1  16   2       34.23       41.47      0.96 o 
   0  16   2        1.47        0.40      0.69 o 
   1  16   2        6.47        6.97      0.72 o 
   2  16   2      283.58      287.95      2.23 o 
   3  16   2       51.81       52.78      1.21 o 
   4  16   2        0.28       -0.76      0.87 o 
   5  16   2        4.12        4.97      1.62 o 
   6  16   2        0.04       -0.63      1.06 o 
  -7  17   2        2.68        2.89      1.34 o 
  -6  17   2        1.97        1.88      1.22 o 
  -5  17   2       22.56       22.87      1.02 o 
  -4  17   2       50.59       53.75      1.17 o 
  -3  17   2        3.83        3.04      0.88 o 
  -2  17   2      146.35      152.48      1.36 o 
  -1  17   2      120.12      120.32      1.49 o 
   0  17   2       17.70       12.29      0.69 o 
   1  17   2       18.10       13.39      0.79 o 
   2  17   2       17.97       19.04      1.28 o 
   3  17   2       14.32       13.56      0.85 o 
   4  17   2        7.77        5.34      1.40 o 
   5  17   2       11.09       11.73      1.77 o 
  -6  18   2       18.36       25.09      2.39 o 
  -5  18   2        0.12       -0.62      0.62 o 
  -4  18   2        4.10        3.87      1.04 o 
  -3  18   2       40.51       38.16      0.95 o 
  -2  18   2       12.28        7.91      0.66 o 
  -1  18   2      219.97      209.22      1.49 o 
   0  18   2       54.57       46.68      0.85 o 
   1  18   2       24.13       21.90      0.95 o 
   2  18   2       16.18       18.54      1.07 o 
   3  18   2       32.08       34.87      0.97 o 
   4  18   2        0.01        0.14      1.74 o 
   5  18   2        7.60        7.19      1.78 o 
  -6  19   2       31.72       36.42      1.73 o 
  -5  19   2        0.61        0.75      1.21 o 
  -4  19   2        4.56        4.13      1.11 o 
  -3  19   2       53.71       58.55      1.03 o 
  -2  19   2       16.11       17.60      0.69 o 
  -1  19   2      113.27      115.92      1.45 o 
   0  19   2        0.01       -0.48      0.48 o 
   1  19   2       44.96       40.44      1.36 o 
   2  19   2       20.75       20.81      1.11 o 
   3  19   2        1.00        1.00      0.98 o 
   4  19   2       11.86       12.68      1.57 o 
  -5  20   2       13.49       17.10      1.37 o 
  -4  20   2        1.82        1.22      1.16 o 
  -3  20   2       35.63       40.66      1.01 o 
  -2  20   2      104.75       98.51      1.22 o 
  -1  20   2        5.37        6.62      1.14 o 
   0  20   2       29.31       28.15      1.49 o 
   1  20   2        7.27        4.26      1.22 o 
   2  20   2        6.46        5.66      1.28 o 
   3  20   2        7.45        7.08      1.31 o 
   4  20   2       82.58       89.63      2.10 o 
  -5  21   2       27.55       36.52      1.53 o 
  -4  21   2        3.91        3.90      1.13 o 
  -3  21   2        4.57        4.47      1.10 o 
  -2  21   2       44.91       38.17      1.13 o 
  -1  21   2        2.08        1.27      1.08 o 
   0  21   2        0.01       -0.39      1.34 o 
   1  21   2       28.40       28.53      1.23 o 
   2  21   2       12.01        9.92      1.23 o 
   3  21   2        0.52       -0.30      1.39 o 
  -4  22   2       19.63       24.33      1.28 o 
  -3  22   2        0.99       -0.26      0.72 o 
  -2  22   2        5.85        7.22      1.20 o 
  -1  22   2       15.14       16.15      1.49 o 
   0  22   2       12.08       11.13      1.57 o 
   1  22   2        0.21        0.85      1.23 o 
   2  22   2        5.81        7.69      1.46 o 
   3  22   2        1.27        1.77      1.94 o 
  -3  23   2        7.35        9.01      1.57 o 
  -2  23   2        0.28        0.10      0.22 o 
  -1  23   2        5.99        8.35      1.67 o 
   0  23   2        7.71       10.22      1.85 o 
   1  23   2       26.52       30.55      1.33 o 
   2  23   2        0.36       -0.05      0.12 o 
  -2  24   2        1.59        2.84      2.53 o 
  -1  24   2        0.47        2.35      1.64 o 
   0  24   2        1.11        1.89      2.76 o 
  -9   0   3        7.14        9.28      1.71 o 
  -7   0   3      236.81      239.41      3.22 o 
  -5   0   3        4.63        0.33      0.73 o 
  -3   0   3      469.35      457.70      7.28 o 
  -1   0   3     1224.47     1149.19      5.95 o 
   1   0   3      259.80      285.58      1.56 o 
   3   0   3      139.88      131.71      1.46 o 
   5   0   3      142.56      154.56      1.94 o 
   7   0   3      108.50      107.67      2.04 o 
  -9   1   3       17.19       18.95      1.13 o 
  -8   1   3       57.10       64.71      1.49 o 
  -7   1   3      110.10      112.96      1.70 o 
  -6   1   3       16.34       16.09      0.89 o 
  -5   1   3      198.16      206.36      1.82 o 
  -4   1   3      482.17      502.21      1.68 o 
  -3   1   3       57.73       51.47      1.35 o 
  -2   1   3      166.80      181.71      0.87 o 
  -1   1   3      104.40      109.22      0.98 o 
   0   1   3      665.70      619.63      1.50 o 
   1   1   3      417.23      433.99      1.38 o 
   2   1   3      126.74      115.00      1.16 o 
   3   1   3       25.07       24.24      0.44 o 
   4   1   3        2.52        2.89      0.35 o 
   5   1   3        3.03        2.93      0.65 o 
   6   1   3      131.67      135.80      1.46 o 
   7   1   3        8.58       11.37      1.19 o 
  -9   2   3        1.99        0.85      1.40 o 
  -8   2   3       25.66       23.98      0.95 o 
  -7   2   3       17.42       16.86      1.08 o 
  -6   2   3        0.26        0.33      1.10 o 
  -5   2   3      310.05      322.27      2.42 o 
  -4   2   3       65.77       86.25      1.22 o 
  -3   2   3       56.23       54.43      0.74 o 
  -2   2   3        0.56        0.85      0.20 o 
  -1   2   3      332.49      322.50      1.20 o 
   0   2   3     1289.36     1306.78      1.85 o 
   1   2   3       58.99       57.93      0.40 o 
   2   2   3       26.03       21.24      0.45 o 
   3   2   3       91.92      117.10      1.45 o 
   4   2   3      120.81      119.09      0.74 o 
   5   2   3      121.03      125.44      1.23 o 
   6   2   3      195.84      214.43      1.79 o 
   7   2   3       24.60       25.68      1.18 o 
  -9   3   3        5.14        5.13      1.48 o 
  -8   3   3       70.05       58.60      1.44 o 
  -7   3   3       18.13       19.83      0.83 o 
  -6   3   3      298.44      273.86      2.05 o 
  -5   3   3      167.09      152.69      1.00 o 
  -4   3   3        0.06       -0.36      0.36 o 
  -3   3   3      472.24      457.84      1.63 o 
  -2   3   3      470.99      486.11      1.88 o 
  -1   3   3      598.81      623.12      3.37 o 
   0   3   3     1841.37     1858.75      6.52 o 
   1   3   3      441.97      476.36      1.49 o 
   2   3   3      704.32      718.25      3.92 o 
   3   3   3       85.34      101.17      0.78 o 
   4   3   3      239.72      228.61      1.20 o 
   5   3   3       55.87       55.91      0.84 o 
   6   3   3       44.59       45.55      1.07 o 
   7   3   3        0.05       -0.73      0.73 o 
  -9   4   3        3.90        2.40      2.26 o 
  -8   4   3       17.91       13.55      1.38 o 
  -7   4   3       46.75       49.72      1.19 o 
  -6   4   3        0.66        3.29      0.63 o 
  -5   4   3      148.43      141.55      1.21 o 
  -4   4   3      207.88      241.05      2.17 o 
  -3   4   3      835.77      796.39      6.62 o 
  -2   4   3      528.47      532.50      3.25 o 
  -1   4   3       99.52       99.82      0.91 o 
   0   4   3      363.40      409.25      1.46 o 
   1   4   3      454.12      456.74      3.87 o 
   2   4   3       75.74       74.16      0.62 o 
   3   4   3      197.55      211.34      1.34 o 
   4   4   3      201.14      184.90      1.12 o 
   5   4   3       12.87       13.38      0.72 o 
   6   4   3       51.87       50.85      1.10 o 
   7   4   3        0.55       -0.69      0.69 o 
  -9   5   3        1.54        2.14      2.23 o 
  -8   5   3       17.06       12.53      1.24 o 
  -7   5   3        3.45        3.00      1.50 o 
  -6   5   3       57.45       65.02      1.20 o 
  -5   5   3      216.72      223.14      2.76 o 
  -4   5   3       69.74       70.53      0.73 o 
  -3   5   3      533.60      536.70      1.60 o 
  -2   5   3     2019.22     2025.80     37.63 o 
  -1   5   3        2.40        2.91      0.44 o 
   0   5   3      519.64      531.18      2.17 o 
   1   5   3       67.32       72.31      0.82 o 
   2   5   3       39.70       41.46      0.84 o 
   3   5   3       25.19       28.56      0.63 o 
   4   5   3        2.23        0.48      0.32 o 
   5   5   3       13.80        9.35      1.01 o 
   6   5   3       96.73       91.31      1.35 o 
   7   5   3        1.67        0.02      1.17 o 
  -9   6   3       72.43       74.03      2.41 o 
  -8   6   3        2.11        2.05      1.89 o 
  -7   6   3        3.96        4.31      1.08 o 
  -6   6   3      315.74      309.57      2.81 o 
  -5   6   3       10.68       11.98      0.54 o 
  -4   6   3       96.34      104.04      0.97 o 
  -3   6   3       74.43       75.82      1.48 o 
  -2   6   3      848.12      837.78      4.30 o 
  -1   6   3       25.60       23.83      0.77 o 
   0   6   3        4.51        3.03      0.39 o 
   1   6   3       22.07       19.25      0.85 o 
   2   6   3      235.13      257.99      2.21 o 
   3   6   3      801.90      793.26      2.16 o 
   4   6   3       52.23       51.27      0.94 o 
   5   6   3       83.87       84.18      1.09 o 
   6   6   3        0.44        0.80      1.07 o 
   7   6   3        3.32        1.56      1.31 o 
  -9   7   3       17.37       21.64      2.19 o 
  -8   7   3       64.39       60.29      2.03 o 
  -7   7   3       45.91       41.64      1.77 o 
  -6   7   3        0.30       -0.01      0.09 o 
  -5   7   3        4.33        5.17      0.58 o 
  -4   7   3      104.96      109.47      1.33 o 
  -3   7   3        6.03        8.88      0.96 o 
  -2   7   3       23.69       19.14      1.01 o 
  -1   7   3      342.56      333.47      1.79 o 
   0   7   3       46.42       51.16      0.45 o 
   1   7   3      101.52       93.18      0.88 o 
   2   7   3        0.18        1.12      0.36 o 
   3   7   3       21.30       20.13      1.03 o 
   4   7   3      102.00       96.52      1.04 o 
   5   7   3       58.31       54.64      0.97 o 
   6   7   3      128.66      127.75      1.52 o 
   7   7   3        4.07        2.99      1.23 o 
  -9   8   3        1.85        1.57      2.39 o 
  -8   8   3        7.58        7.66      1.95 o 
  -7   8   3       12.36       12.02      1.62 o 
  -6   8   3       31.89       31.28      0.90 o 
  -5   8   3       37.28       40.73      0.85 o 
  -4   8   3       66.82       63.84      1.53 o 
  -3   8   3      855.20      889.04      4.88 o 
  -2   8   3      161.35      162.98      2.13 o 
  -1   8   3      169.91      179.72      1.17 o 
   0   8   3       77.78       77.11      0.52 o 
   1   8   3       19.86       24.58      0.48 o 
   2   8   3      240.85      246.94      1.49 o 
   3   8   3        6.42        6.96      0.56 o 
   4   8   3       41.81       49.08      1.40 o 
   5   8   3       99.53      108.02      1.24 o 
   6   8   3        0.00       -0.02      0.20 o 
   7   8   3        7.47       12.58      1.17 o 
  -9   9   3        2.37        2.24      1.75 o 
  -8   9   3        9.84        9.78      2.07 o 
  -7   9   3        0.67        0.76      1.50 o 
  -6   9   3       25.20       21.95      0.97 o 
  -5   9   3       75.74       76.04      2.21 o 
  -4   9   3      243.64      245.39      2.86 o 
  -3   9   3      163.36      174.02      2.44 o 
  -2   9   3      139.22      130.33      2.10 o 
  -1   9   3        2.76        4.12      0.53 o 
   0   9   3      119.02      125.26      1.27 o 
   1   9   3       42.75       40.27      0.75 o 
   2   9   3       29.44       25.45      0.61 o 
   3   9   3       23.84       20.56      0.68 o 
   4   9   3        2.54        2.57      0.72 o 
   5   9   3        1.80        3.50      0.87 o 
   6   9   3       35.88       34.40      1.01 o 
   7   9   3        0.22        1.08      1.37 o 
  -9  10   3       16.52       15.83      1.82 o 
  -8  10   3        6.35        8.02      2.06 o 
  -7  10   3        8.17        8.93      1.47 o 
  -6  10   3       92.50       94.32      4.03 o 
  -5  10   3       55.49       59.17      1.82 o 
  -4  10   3      100.88      116.53      2.16 o 
  -3  10   3      266.02      277.12      3.07 o 
  -2  10   3        4.35        3.08      1.08 o 
  -1  10   3      166.51      153.06      2.23 o 
   0  10   3      124.84      128.97      1.17 o 
   1  10   3        0.43        3.39      0.44 o 
   2  10   3        0.00       -0.04      0.22 o 
   3  10   3       17.61       19.81      0.78 o 
   4  10   3       19.87       14.46      0.72 o 
   5  10   3       88.19       82.16      1.28 o 
   6  10   3        0.17       -0.43      0.44 o 
  -8  11   3        3.09        2.11      1.34 o 
  -7  11   3       22.88       19.86      1.25 o 
  -6  11   3        6.13        3.34      1.44 o 
  -5  11   3       75.30       69.44      1.96 o 
  -4  11   3      560.30      562.70      4.46 o 
  -3  11   3      337.88      339.59      2.30 o 
  -2  11   3       12.09        7.96      0.66 o 
  -1  11   3       16.80       13.78      0.41 o 
   0  11   3       15.37       18.19      0.39 o 
   1  11   3      676.67      689.37      3.94 o 
   2  11   3      235.44      240.17      1.48 o 
   3  11   3       58.19       54.45      1.08 o 
   4  11   3        1.76       -0.10      0.45 o 
   5  11   3        6.46        7.35      0.95 o 
   6  11   3        2.18        2.14      1.09 o 
  -8  12   3        8.40       10.73      1.60 o 
  -7  12   3        7.11        6.52      1.34 o 
  -6  12   3       27.07       28.48      1.16 o 
  -5  12   3       36.48       31.10      1.18 o 
  -4  12   3       30.26       29.96      1.45 o 
  -3  12   3       81.21       75.22      1.29 o 
  -2  12   3       30.06       31.73      0.85 o 
  -1  12   3        9.28        8.46      0.44 o 
   0  12   3      251.05      274.34      1.51 o 
   1  12   3       31.87       30.11      1.09 o 
   2  12   3       23.36       24.09      0.76 o 
   3  12   3       13.82       12.49      0.93 o 
   4  12   3        0.19        1.82      1.04 o 
   5  12   3       59.23       68.20      1.39 o 
   6  12   3        2.70        0.20      0.34 o 
  -8  13   3        0.32        0.29      1.20 o 
  -7  13   3       13.70       14.99      2.06 o 
  -6  13   3       56.95       54.17      1.43 o 
  -5  13   3       78.81       75.21      1.53 o 
  -4  13   3        1.17        4.28      1.34 o 
  -3  13   3      209.07      204.47      3.07 o 
  -2  13   3       10.68       11.07      0.70 o 
  -1  13   3        9.02        6.35      0.49 o 
   0  13   3      125.58      119.69      3.20 o 
   1  13   3       65.75       61.80      1.16 o 
   2  13   3      504.40      508.40      3.83 o 
   3  13   3      233.70      243.56      2.10 o 
   4  13   3      113.60      123.28      1.77 o 
   5  13   3        3.54        4.58      1.30 o 
   6  13   3        4.57        3.00      1.58 o 
  -8  14   3        0.85        1.46      1.85 o 
  -7  14   3        4.20        2.29      1.57 o 
  -6  14   3       52.64       50.46      1.68 o 
  -5  14   3       37.87       35.61      1.22 o 
  -4  14   3      617.96      624.77      3.82 o 
  -3  14   3        4.54        6.59      1.39 o 
  -2  14   3        7.73        6.40      0.58 o 
  -1  14   3       53.37       58.75      0.75 o 
   0  14   3       34.72       32.26      1.06 o 
   1  14   3      128.84      123.92      1.95 o 
   2  14   3        3.61        9.49      0.76 o 
   3  14   3       16.73       12.21      0.84 o 
   4  14   3       32.99       28.81      1.27 o 
   5  14   3        4.94        7.26      1.30 o 
   6  14   3        2.33        3.08      1.88 o 
  -7  15   3        1.79        0.01      0.50 o 
  -6  15   3        0.71        1.28      1.38 o 
  -5  15   3      110.34      105.66      1.77 o 
  -4  15   3       10.14        9.01      1.20 o 
  -3  15   3      148.99      140.62      1.81 o 
  -2  15   3       15.48       13.72      0.87 o 
  -1  15   3       83.77       81.04      1.07 o 
   0  15   3        7.93        6.33      0.81 o 
   1  15   3        7.27        5.46      0.87 o 
   2  15   3       54.91       65.58      1.21 o 
   3  15   3        7.09        9.32      1.08 o 
   4  15   3       61.09       56.40      1.42 o 
   5  15   3       99.07      114.12      1.86 o 
  -7  16   3        1.99        0.11      0.37 o 
  -6  16   3        3.68        2.51      1.42 o 
  -5  16   3       27.57       26.52      1.89 o 
  -4  16   3        0.20       -0.56      0.97 o 
  -3  16   3       47.24       44.56      2.07 o 
  -2  16   3      173.53      180.21      2.63 o 
  -1  16   3       63.58       60.51      3.60 o 
   0  16   3       46.98       44.78      3.05 o 
   1  16   3        0.49       -0.51      0.51 o 
   2  16   3      322.89      328.24      2.29 o 
   3  16   3       17.88       16.09      1.20 o 
   4  16   3        0.11       -0.57      1.39 o 
   5  16   3        3.58        3.90      1.39 o 
  -7  17   3        6.84        7.23      1.80 o 
  -6  17   3        1.87        3.08      1.54 o 
  -5  17   3        5.76        4.34      1.35 o 
  -4  17   3       18.29       17.57      1.16 o 
  -3  17   3       35.18       41.80      1.06 o 
  -2  17   3      116.94      107.34      2.02 o 
  -1  17   3      119.49      123.38      3.18 o 
   0  17   3        1.72        1.82      1.05 o 
   1  17   3       22.89       21.28      1.15 o 
   2  17   3       19.72       17.74      1.06 o 
   3  17   3        1.30        0.80      1.18 o 
   4  17   3        6.93        7.09      1.62 o 
   5  17   3        0.70        1.95      1.75 o 
  -6  18   3       13.68       12.23      1.38 o 
  -5  18   3        0.00       -0.55      0.85 o 
  -4  18   3       63.79       68.16      1.69 o 
  -3  18   3       55.02       59.69      1.52 o 
  -2  18   3       49.33       50.87      3.09 o 
  -1  18   3       29.76       27.67      1.34 o 
   0  18   3       38.03       38.37      3.01 o 
   1  18   3       26.67       26.44      1.03 o 
   2  18   3        0.56        0.04      0.28 o 
   3  18   3       14.21       13.29      1.38 o 
   4  18   3        0.06       -0.98      1.79 o 
  -6  19   3       28.22       35.68      1.40 o 
  -5  19   3        0.02       -0.15      0.22 o 
  -4  19   3        0.59        0.11      0.78 o 
  -3  19   3       11.45       12.55      0.91 o 
  -2  19   3        3.35        2.77      1.25 o 
  -1  19   3       31.38       32.16      1.42 o 
   0  19   3        5.24        1.47      1.38 o 
   1  19   3       20.33       17.07      1.11 o 
   2  19   3        0.99        0.69      0.88 o 
   3  19   3       29.48       30.73      1.50 o 
   4  19   3        0.24       -0.76     13.48 o 
  -5  20   3        0.03       -0.03      0.65 o 
  -4  20   3        1.12        0.15      0.33 o 
  -3  20   3        0.98        1.52      1.15 o 
  -2  20   3        0.14        0.34      1.31 o 
  -1  20   3       71.61       66.92      1.64 o 
   0  20   3        0.92       -0.50      0.94 o 
   1  20   3       22.22       21.41      1.09 o 
   2  20   3        9.35        8.41      1.22 o 
   3  20   3        5.29        5.91      1.74 o 
  -5  21   3       19.32       23.70      1.51 o 
  -4  21   3        0.24        0.07      0.47 o 
  -3  21   3       27.38       30.60      1.64 o 
  -2  21   3        0.36        0.52      1.55 o 
  -1  21   3        5.67        4.08      1.58 o 
   0  21   3       25.67       30.88      1.68 o 
   1  21   3        0.31        0.16      1.62 o 
   2  21   3        6.59        3.76      1.47 o 
   3  21   3        3.80        3.98      3.08 o 
  -4  22   3        1.17        1.30      2.58 o 
  -3  22   3       15.16       12.95      1.70 o 
  -2  22   3        6.40        4.94      1.79 o 
  -1  22   3        2.37        1.98      1.66 o 
   0  22   3       23.89       24.13      1.61 o 
   1  22   3       15.98       19.40      1.94 o 
   2  22   3        6.50        3.21      1.87 o 
  -3  23   3        6.27        9.77      2.68 o 
  -2  23   3        0.01        0.16      1.36 o 
  -1  23   3        3.51        4.23      1.65 o 
   0  23   3        5.05        5.92      2.93 o 
   1  23   3       15.01       13.62      2.64 o 
  -8   0   4       15.90       16.17      1.91 o 
  -6   0   4      255.71      244.17      3.15 o 
  -4   0   4        1.43        0.32      0.96 o 
  -2   0   4       74.16      107.36      1.05 o 
   0   0   4      242.40      271.50      0.89 o 
   2   0   4       21.14       21.18      0.77 o 
   4   0   4        4.34        3.80      0.79 o 
   6   0   4       34.16       36.53      1.76 o 
  -9   1   4        1.08       -0.11      0.92 o 
  -8   1   4        1.88        0.95      1.62 o 
  -7   1   4       12.95       15.41      1.18 o 
  -6   1   4      126.50      117.14      1.64 o 
  -5   1   4       22.20       26.44      0.58 o 
  -4   1   4      313.63      336.27      1.34 o 
  -3   1   4       64.29       75.33      0.68 o 
  -2   1   4       35.19       36.17      0.57 o 
  -1   1   4     1986.38     2020.69      5.49 o 
   0   1   4     1782.83     1947.92      6.74 o 
   1   1   4      707.18      698.20      3.14 o 
   2   1   4      259.40      288.68      2.10 o 
   3   1   4        3.20        1.24      0.44 o 
   4   1   4        8.76        5.42      0.56 o 
   5   1   4       10.39       14.12      0.92 o 
   6   1   4      152.23      149.35      2.35 o 
   7   1   4       20.60       17.18      1.64 o 
  -9   2   4       18.06       19.59      1.43 o 
  -8   2   4       35.56       39.14      2.16 o 
  -7   2   4       78.31       73.60      1.55 o 
  -6   2   4        2.57        2.09      0.92 o 
  -5   2   4      144.62      139.99      1.09 o 
  -4   2   4      113.05      112.77      1.31 o 
  -3   2   4       14.44       18.48      0.88 o 
  -2   2   4       43.83       51.21      0.43 o 
  -1   2   4      237.49      270.40      1.23 o 
   0   2   4     1037.62     1155.53      5.28 o 
   1   2   4       75.44       78.49      0.70 o 
   2   2   4        0.24       -0.22      0.23 o 
   3   2   4        0.01       -0.25      0.25 o 
   4   2   4      152.00      149.42      1.25 o 
   5   2   4        0.03        0.11      0.50 o 
   6   2   4      113.53      121.11      1.53 o 
   7   2   4        0.01        0.46      1.64 o 
  -9   3   4        0.19        0.19      0.71 o 
  -8   3   4        7.77        7.34      1.19 o 
  -7   3   4       68.05       66.03      1.47 o 
  -6   3   4      258.78      255.56      2.30 o 
  -5   3   4       71.58       78.78      1.04 o 
  -4   3   4      371.77      353.90      2.68 o 
  -3   3   4     1276.32     1307.85      2.85 o 
  -2   3   4       65.84       61.94      0.52 o 
  -1   3   4      185.53      203.77      2.02 o 
   0   3   4     1051.98     1044.53      5.12 o 
   1   3   4       91.62       86.57      0.85 o 
   2   3   4       74.05       66.77      0.69 o 
   3   3   4       11.19       18.99      0.53 o 
   4   3   4       14.76       14.01      0.59 o 
   5   3   4      104.34      106.47      1.13 o 
   6   3   4       18.77       20.54      1.33 o 
  -9   4   4       13.84       15.05      2.02 o 
  -8   4   4       14.13       12.16      1.64 o 
  -7   4   4      249.59      244.01      2.38 o 
  -6   4   4        3.91        3.21      0.86 o 
  -5   4   4      153.46      158.96      2.20 o 
  -4   4   4       41.04       39.95      0.77 o 
  -3   4   4      117.02      118.41      2.07 o 
  -2   4   4       64.58       59.73      0.58 o 
  -1   4   4      558.72      577.13      3.65 o 
   0   4   4     1033.09     1074.72      3.16 o 
   1   4   4       10.77       10.07      0.33 o 
   2   4   4       71.33       64.29      0.84 o 
   3   4   4       18.22       23.24      0.82 o 
   4   4   4        0.78        0.17      0.61 o 
   5   4   4       21.19       21.36      0.82 o 
   6   4   4        0.69       -0.54      0.96 o 
  -9   5   4       14.72       16.95      2.26 o 
  -8   5   4       11.99        9.37      2.05 o 
  -7   5   4       39.20       35.17      1.76 o 
  -6   5   4        2.70        3.69      0.91 o 
  -5   5   4       51.05       48.39      0.96 o 
  -4   5   4       18.84       22.94      0.55 o 
  -3   5   4       28.40       25.23      1.22 o 
  -2   5   4        2.06        3.25      0.47 o 
  -1   5   4      178.46      158.85      1.81 o 
   0   5   4       57.65       55.11      1.18 o 
   1   5   4       31.46       30.71      0.57 o 
   2   5   4       26.06       26.79      0.55 o 
   3   5   4      485.21      482.44      4.63 o 
   4   5   4      138.45      156.65      2.53 o 
   5   5   4      111.87      113.66      2.01 o 
   6   5   4        8.17        6.41      1.05 o 
  -9   6   4       19.59       23.75      2.43 o 
  -8   6   4        6.16        3.89      1.83 o 
  -7   6   4        0.72        1.55      1.74 o 
  -6   6   4      304.10      308.97      2.50 o 
  -5   6   4       69.71       62.84      0.91 o 
  -4   6   4      112.14       95.81      1.90 o 
  -3   6   4       11.92        8.61      1.03 o 
  -2   6   4      451.66      500.98      2.10 o 
  -1   6   4       15.85       13.58      0.52 o 
   0   6   4      256.51      267.90      1.60 o 
   1   6   4       38.30       43.47      0.78 o 
   2   6   4       38.37       32.69      0.62 o 
   3   6   4       11.22       14.91      0.74 o 
   4   6   4      126.82      122.79      1.23 o 
   5   6   4        8.93       10.08      0.90 o 
   6   6   4        0.00       -0.48      0.76 o 
  -9   7   4        0.30        0.67      2.54 o 
  -8   7   4       55.40       64.10      2.17 o 
  -7   7   4       88.89       93.63      1.62 o 
  -6   7   4      156.28      140.68      2.23 o 
  -5   7   4        0.26        0.22      1.12 o 
  -4   7   4       30.93       31.11      1.34 o 
  -3   7   4      185.82      189.34      2.52 o 
  -2   7   4      140.08      144.53      2.54 o 
  -1   7   4      440.17      508.20      1.92 o 
   0   7   4        3.22        3.01      0.51 o 
   1   7   4       24.78       24.84      0.99 o 
   2   7   4       32.46       29.18      0.55 o 
   3   7   4      207.15      217.97      1.74 o 
   4   7   4        1.47        3.25      0.82 o 
   5   7   4        8.79        6.54      1.06 o 
   6   7   4       13.81       14.74      1.15 o 
  -9   8   4        6.94        8.72      2.53 o 
  -8   8   4       30.29       28.96      1.76 o 
  -7   8   4       38.47       33.47      1.85 o 
  -6   8   4       11.31       17.48      1.07 o 
  -5   8   4      233.17      229.16      3.02 o 
  -4   8   4      205.11      210.52      2.77 o 
  -3   8   4      170.81      180.21      2.54 o 
  -2   8   4        0.06        2.59      0.73 o 
  -1   8   4      199.41      212.32      1.35 o 
   0   8   4        2.14        2.74      0.54 o 
   1   8   4        4.21        4.73      0.62 o 
   2   8   4        3.22        3.52      0.54 o 
   3   8   4       15.99       15.15      0.67 o 
   4   8   4      227.20      213.53      1.59 o 
   5   8   4        4.21        3.07      0.89 o 
   6   8   4        5.26        4.35      1.33 o 
  -9   9   4        5.01        5.08      2.20 o 
  -8   9   4        0.40        1.34      1.74 o 
  -7   9   4        5.73        4.99      1.20 o 
  -6   9   4       89.70       87.99      1.63 o 
  -5   9   4      157.73      158.03      2.70 o 
  -4   9   4       34.81       32.79      1.58 o 
  -3   9   4       13.46       20.50      1.35 o 
  -2   9   4      577.21      566.22      4.22 o 
  -1   9   4       13.32       11.46      0.57 o 
   0   9   4      317.85      336.75      2.33 o 
   1   9   4      141.41      144.14      1.28 o 
   2   9   4      172.49      173.30      1.35 o 
   3   9   4       66.45       62.98      3.16 o 
   4   9   4        1.96        3.46      0.80 o 
   5   9   4       38.69       37.99      0.98 o 
   6   9   4       62.18       68.29      1.47 o 
  -9  10   4        0.00       -0.34      0.89 o 
  -8  10   4        1.94        1.74      1.93 o 
  -7  10   4       15.89       11.89      1.19 o 
  -6  10   4        2.14        2.04      1.15 o 
  -5  10   4        0.65        3.45      1.43 o 
  -4  10   4        0.05        0.80      1.13 o 
  -3  10   4       49.00       49.83      1.72 o 
  -2  10   4      421.29      449.49      3.95 o 
  -1  10   4        0.14       -0.38      0.43 o 
   0  10   4        0.61        0.09      0.39 o 
   1  10   4        1.15        1.45      0.73 o 
   2  10   4      118.57      133.08      1.88 o 
   3  10   4       28.41       26.34      1.23 o 
   4  10   4       62.10       65.87      1.29 o 
   5  10   4        1.94        2.88      0.94 o 
   6  10   4        3.44        3.21      1.70 o 
  -8  11   4        0.17       -0.43      3.32 o 
  -7  11   4       31.65       35.23      1.37 o 
  -6  11   4       64.53       60.75      1.98 o 
  -5  11   4      207.49      197.66      3.10 o 
  -4  11   4        3.81        4.46      1.24 o 
  -3  11   4       38.90       31.52      1.60 o 
  -2  11   4        0.12        1.01      1.33 o 
  -1  11   4        0.06        0.43      0.58 o 
   0  11   4       34.30       35.62      0.96 o 
   1  11   4       67.29       61.83      1.04 o 
   2  11   4      106.05      115.83      1.18 o 
   3  11   4       88.28       96.28      1.74 o 
   4  11   4        3.31        3.91      1.49 o 
   5  11   4       19.49       23.03      1.20 o 
   6  11   4       20.61       20.82      2.62 o 
  -8  12   4        0.39        0.84      2.03 o 
  -7  12   4        0.05       -0.26      0.43 o 
  -6  12   4       28.40       22.34      1.61 o 
  -5  12   4       41.10       34.51      1.86 o 
  -4  12   4      124.13      122.53      2.49 o 
  -3  12   4        0.92        0.37      1.50 o 
  -2  12   4       32.01       29.62      0.70 o 
  -1  12   4       21.92       22.23      0.91 o 
   0  12   4        6.77        7.39      0.69 o 
   1  12   4       28.26       26.14      0.92 o 
   2  12   4      321.01      335.33      2.26 o 
   3  12   4        4.96        4.24      1.31 o 
   4  12   4       59.75       59.54      1.76 o 
   5  12   4       13.94       14.28      1.67 o 
  -8  13   4        3.90        4.54      1.76 o 
  -7  13   4        7.45        7.42      1.13 o 
  -6  13   4        1.52        1.38      1.54 o 
  -5  13   4       25.77       26.32      1.78 o 
  -4  13   4      139.89      142.04      1.85 o 
  -3  13   4        4.36        3.99      0.90 o 
  -2  13   4        0.30        0.13      0.16 o 
  -1  13   4      201.49      200.57      4.30 o 
   0  13   4        0.12       -0.36      0.54 o 
   1  13   4       79.81       82.68      1.51 o 
   2  13   4       74.87       87.64      1.17 o 
   3  13   4        1.13        0.02      0.84 o 
   4  13   4       59.62       63.28      1.76 o 
   5  13   4        0.00       -1.05      1.60 o 
  -8  14   4       16.04       14.90      1.78 o 
  -7  14   4        5.26        3.96      1.27 o 
  -6  14   4        7.08        8.26      1.27 o 
  -5  14   4       25.12       23.48      1.12 o 
  -4  14   4       37.63       45.21      1.35 o 
  -3  14   4       46.51       50.02      1.42 o 
  -2  14   4        0.75        1.14      0.76 o 
  -1  14   4       15.78       16.32      0.98 o 
   0  14   4        0.68        1.21      1.00 o 
   1  14   4      135.25      135.47      1.96 o 
   2  14   4       17.37       16.56      0.90 o 
   3  14   4      100.68      105.63      2.07 o 
   4  14   4       25.55       29.16      1.92 o 
   5  14   4        0.10       -0.10      0.43 o 
  -7  15   4       25.44       30.32      1.34 o 
  -6  15   4        7.92        6.49      1.44 o 
  -5  15   4        5.63        4.33      1.19 o 
  -4  15   4       28.68       30.00      1.18 o 
  -3  15   4       13.16        8.50      0.97 o 
  -2  15   4       58.00       60.56      1.41 o 
  -1  15   4       14.48       12.72      1.11 o 
   0  15   4       18.26       20.32      1.03 o 
   1  15   4       81.25       71.33      1.52 o 
   2  15   4       34.01       38.59      1.02 o 
   3  15   4       24.33       22.04      1.45 o 
   4  15   4       11.50       10.86      1.95 o 
  -7  16   4        8.70        9.05      1.85 o 
  -6  16   4        3.72        2.72      1.43 o 
  -5  16   4        7.39        7.11      1.30 o 
  -4  16   4        0.51        1.55      1.28 o 
  -3  16   4        3.01        2.73      0.89 o 
  -2  16   4      254.03      247.03      2.52 o 
  -1  16   4        9.40       11.97      1.12 o 
   0  16   4       44.60       41.34      1.30 o 
   1  16   4       27.53       23.32      1.24 o 
   2  16   4       37.52       34.69      1.14 o 
   3  16   4        0.00       -1.01      1.01 o 
   4  16   4       12.81       11.83      1.76 o 
  -7  17   4        7.78        9.12      2.32 o 
  -6  17   4        4.81        4.92      1.69 o 
  -5  17   4        7.16        6.12      1.46 o 
  -4  17   4        2.16        2.11      1.36 o 
  -3  17   4        6.91        6.70      1.53 o 
  -2  17   4        1.10        3.09      1.24 o 
  -1  17   4       27.99       22.84      1.34 o 
   0  17   4       17.53       16.28      1.27 o 
   1  17   4        8.77        9.41      1.38 o 
   2  17   4        8.44       12.12      1.12 o 
   3  17   4        0.81        1.28      2.01 o 
   4  17   4        4.80        7.67      2.79 o 
  -6  18   4        0.21       -0.28      1.24 o 
  -5  18   4        0.18       -0.70      1.07 o 
  -4  18   4        0.21        1.15      1.32 o 
  -3  18   4       54.18       49.86      1.79 o 
  -2  18   4        5.64        4.67      1.35 o 
  -1  18   4       97.78       86.75      2.19 o 
   0  18   4       14.30       16.16      1.23 o 
   1  18   4       15.56       12.55      1.38 o 
   2  18   4        2.04        0.01      0.50 o 
   3  18   4       12.13        9.70      2.49 o 
  -6  19   4        0.39       -0.35      1.28 o 
  -5  19   4       11.90       12.41      1.61 o 
  -4  19   4        6.36        6.49      1.15 o 
  -3  19   4       12.02        8.48      1.63 o 
  -2  19   4      101.18      102.12      2.01 o 
  -1  19   4       23.25       28.32      1.46 o 
   0  19   4        0.43        0.12      0.36 o 
   1  19   4       13.37       10.66      1.65 o 
   2  19   4       23.85       24.78      1.53 o 
   3  19   4       36.71       40.99      2.25 o 
  -5  20   4        2.31        3.00      1.46 o 
  -4  20   4       26.29       29.71      3.34 o 
  -3  20   4        2.39        3.14      1.56 o 
  -2  20   4      117.12      116.06      2.05 o 
  -1  20   4        0.14       -0.47      1.53 o 
   0  20   4        1.45        0.66      1.63 o 
   1  20   4        4.26        5.24      1.79 o 
   2  20   4        0.01        0.28      2.13 o 
  -4  21   4        0.00       -0.71      0.71 o 
  -3  21   4       22.74       19.19      1.63 o 
  -2  21   4        0.03        1.24      2.04 o 
  -1  21   4        6.71        3.20      1.64 o 
   0  21   4        0.84        0.12      0.28 o 
   1  21   4        6.14        6.01      1.84 o 
  -3  22   4        3.91        8.72      2.58 o 
  -2  22   4        2.17        2.21      1.65 o 
  -1  22   4        0.84        1.33      1.58 o 
   0  22   4        2.00        1.13      2.84 o 
  -9   0   5        0.14       -0.44      0.71 o 
  -7   0   5        1.10        2.68      1.59 o 
  -5   0   5      137.92      159.68      2.72 o 
  -3   0   5      760.11      785.61      8.66 o 
  -1   0   5       36.98       44.44      1.07 o 
   1   0   5       35.80       38.28      2.41 o 
   3   0   5       13.33       13.02      0.85 o 
   5   0   5       23.37       29.12      1.58 o 
  -9   1   5        2.18        1.17      1.41 o 
  -8   1   5       57.42       55.60      1.55 o 
  -7   1   5      162.09      168.93      2.91 o 
  -6   1   5        0.42        0.00      0.03 o 
  -5   1   5       16.23       12.45      0.55 o 
  -4   1   5        3.20        1.24      0.50 o 
  -3   1   5      176.36      201.28      1.98 o 
  -2   1   5       31.55       23.12      0.48 o 
  -1   1   5        0.39        0.62      0.27 o 
   0   1   5      103.49       94.51      0.72 o 
   1   1   5      228.95      247.51      1.20 o 
   2   1   5        9.97        7.67      0.54 o 
   3   1   5      191.60      183.38      1.14 o 
   4   1   5        0.01       -0.21      0.21 o 
   5   1   5      125.48      134.67      1.94 o 
   6   1   5       58.58       63.85      2.03 o 
  -9   2   5        5.62        3.92      1.45 o 
  -8   2   5        0.00        0.38      1.91 o 
  -7   2   5       36.14       36.17      1.34 o 
  -6   2   5       18.55       15.02      0.97 o 
  -5   2   5        0.08       -0.25      0.31 o 
  -4   2   5       20.00       22.52      0.55 o 
  -3   2   5       28.69       30.06      0.46 o 
  -2   2   5       58.49       65.36      0.89 o 
  -1   2   5      628.06      632.40      3.39 o 
   0   2   5        0.00       12.40      1.44 o 
   1   2   5      212.12      237.05      2.15 o 
   2   2   5       16.64       14.95      0.54 o 
   3   2   5        9.99       10.45      0.83 o 
   4   2   5       10.20        9.55      0.69 o 
   5   2   5        5.70        6.79      1.12 o 
   6   2   5       13.77       18.95      1.86 o 
  -9   3   5        0.40        1.17      1.48 o 
  -8   3   5       24.87       17.32      1.19 o 
  -7   3   5        3.50        3.40      1.19 o 
  -6   3   5       11.55       12.62      1.06 o 
  -5   3   5        1.17        0.53      0.43 o 
  -4   3   5       33.81       33.84      0.74 o 
  -3   3   5       33.74       26.17      0.45 o 
  -2   3   5        2.22        0.50      0.36 o 
  -1   3   5       13.50       14.71      0.53 o 
   0   3   5       88.71       82.63      1.53 o 
   1   3   5      182.64      191.36      2.08 o 
   2   3   5        5.80        2.98      0.55 o 
   3   3   5       80.42       65.26      0.86 o 
   4   3   5       48.28       45.25      0.85 o 
   5   3   5        0.90       -0.47      0.72 o 
   6   3   5       28.95       33.58      1.96 o 
  -9   4   5        8.52        8.29      2.51 o 
  -8   4   5       20.71       22.60      1.38 o 
  -7   4   5       17.28       17.97      1.12 o 
  -6   4   5       10.43       14.36      0.94 o 
  -5   4   5      110.60      113.75      1.58 o 
  -4   4   5       72.89       70.68      0.94 o 
  -3   4   5       63.64       56.18      0.62 o 
  -2   4   5        7.22        4.45      0.36 o 
  -1   4   5        4.63        7.41      0.49 o 
   0   4   5      208.49      213.66      1.15 o 
   1   4   5      104.41       96.67      0.80 o 
   2   4   5        0.30       -0.12      0.32 o 
   3   4   5        8.11        5.37      0.73 o 
   4   4   5       62.97       64.18      1.03 o 
   5   4   5        2.89        1.88      1.16 o 
   6   4   5       29.40       29.79      1.98 o 
  -9   5   5        0.96       -0.60      1.10 o 
  -8   5   5        4.72        4.20      2.05 o 
  -7   5   5        1.91        0.95      2.11 o 
  -6   5   5        8.17        4.85      1.17 o 
  -5   5   5        0.01       -0.44      0.44 o 
  -4   5   5      217.37      200.02      1.82 o 
  -3   5   5       27.36       27.38      1.05 o 
  -2   5   5       19.15       28.81      0.65 o 
  -1   5   5       11.91       13.79      0.52 o 
   0   5   5      485.05      471.25      2.20 o 
   1   5   5       18.20       13.65      0.68 o 
   2   5   5      117.97      124.16      1.10 o 
   3   5   5       62.76       59.63      0.93 o 
   4   5   5        5.88        4.79      0.89 o 
   5   5   5        2.55        1.34      1.02 o 
   6   5   5        2.01        1.95      1.96 o 
  -9   6   5       12.74       13.34      2.50 o 
  -8   6   5        2.09        2.68      1.85 o 
  -7   6   5        5.66        4.71      1.53 o 
  -6   6   5      130.26      122.39      7.61 o 
  -5   6   5       31.98       28.76      0.93 o 
  -4   6   5       68.94       66.16      1.92 o 
  -3   6   5       15.11       12.65      0.77 o 
  -2   6   5       20.10       17.95      0.71 o 
  -1   6   5       80.33       81.15      0.82 o 
   0   6   5       57.02       54.68      0.76 o 
   1   6   5       30.25       29.41      0.55 o 
   2   6   5        3.67        6.96      0.84 o 
   3   6   5      146.62      151.54      1.35 o 
   4   6   5       43.15       41.85      0.93 o 
   5   6   5       42.90       40.90      1.32 o 
  -9   7   5        3.94        2.42      2.63 o 
  -8   7   5       15.40       16.38      1.95 o 
  -7   7   5       75.33       73.13      2.38 o 
  -6   7   5        1.24        2.89      1.08 o 
  -5   7   5       46.49       48.94      1.34 o 
  -4   7   5      218.32      216.19      3.81 o 
  -3   7   5       37.24       31.70      1.52 o 
  -2   7   5       13.93       10.86      0.70 o 
  -1   7   5       21.18       19.16      0.88 o 
   0   7   5       76.96       78.50      0.88 o 
   1   7   5       30.22       29.46      0.67 o 
   2   7   5      325.49      337.83      2.09 o 
   3   7   5       40.27       39.74      0.89 o 
   4   7   5        0.02       -0.18      0.52 o 
   5   7   5        1.87        0.16      0.43 o 
  -9   8   5       13.23       16.52      2.68 o 
  -8   8   5        8.99        9.50      1.80 o 
  -7   8   5        0.84        1.84      1.26 o 
  -6   8   5      111.80      124.21      1.89 o 
  -5   8   5      280.27      300.88      2.35 o 
  -4   8   5       13.38       16.08      1.50 o 
  -3   8   5      127.79      118.34      2.29 o 
  -2   8   5       30.20       28.80      0.89 o 
  -1   8   5       16.51       15.59      0.67 o 
   0   8   5        0.02       -0.02      0.03 o 
   1   8   5       15.95       13.72      0.65 o 
   2   8   5        8.16        8.20      1.15 o 
   3   8   5       44.45       43.17      2.29 o 
   4   8   5       14.00        9.19      0.93 o 
   5   8   5        7.83        6.28      1.24 o 
  -9   9   5        1.66        1.03      2.68 o 
  -8   9   5        0.26        1.89      2.02 o 
  -7   9   5       40.65       43.26      1.46 o 
  -6   9   5      151.57      164.20      2.18 o 
  -5   9   5        8.96       11.26      1.50 o 
  -4   9   5      292.79      285.94      3.51 o 
  -3   9   5      162.01      177.44      2.80 o 
  -2   9   5        1.50        1.05      0.83 o 
  -1   9   5        0.32       -0.65      0.65 o 
   0   9   5        5.15        5.89      0.70 o 
   1   9   5       34.96       31.86      0.86 o 
   2   9   5       75.77       77.66      1.30 o 
   3   9   5        1.07        0.30      0.74 o 
   4   9   5       11.17       10.73      1.45 o 
   5   9   5       32.87       37.21      1.63 o 
  -8  10   5       10.11        9.34      2.35 o 
  -7  10   5        3.36        3.07      1.48 o 
  -6  10   5        0.20        0.45      1.40 o 
  -5  10   5      172.05      174.04      3.01 o 
  -4  10   5       36.95       39.36      1.96 o 
  -3  10   5       52.02       55.31      1.76 o 
  -2  10   5        0.44        1.46      0.66 o 
  -1  10   5        0.79        0.03      0.56 o 
   0  10   5      146.30      150.52      3.08 o 
   1  10   5      402.23      402.05      5.78 o 
   2  10   5        1.53        2.06      1.15 o 
   3  10   5        8.02        6.19      1.18 o 
   4  10   5        3.54        3.41      1.69 o 
  -8  11   5        0.65        1.65      2.23 o 
  -7  11   5        8.17        6.71      1.33 o 
  -6  11   5        4.89        3.28      1.27 o 
  -5  11   5       65.12       64.35      2.15 o 
  -4  11   5      258.14      283.74      3.79 o 
  -3  11   5        1.23        1.16      1.10 o 
  -2  11   5        4.96        2.01      0.77 o 
  -1  11   5        0.70        2.12      1.08 o 
   0  11   5       20.36       23.21      0.83 o 
   1  11   5      143.51      151.93      2.49 o 
   2  11   5       83.58       84.80      1.67 o 
   3  11   5       20.60       18.66      1.58 o 
   4  11   5       18.88       16.41      1.52 o 
   5  11   5       26.88       22.72      2.26 o 
  -8  12   5        4.69        5.44      2.60 o 
  -7  12   5        6.25        6.10      1.65 o 
  -6  12   5       53.51       58.77      2.13 o 
  -5  12   5       51.51       52.19      2.12 o 
  -4  12   5        1.53       -0.81      1.45 o 
  -3  12   5        0.01       -1.46      1.61 o 
  -2  12   5        8.59       10.68      1.00 o 
  -1  12   5        4.69        3.22      0.82 o 
   0  12   5       32.54       32.65      0.93 o 
   1  12   5      219.12      212.79      2.77 o 
   2  12   5       25.31       28.00      1.30 o 
   3  12   5       59.95       64.04      2.58 o 
   4  12   5        7.69        7.27      1.81 o 
  -8  13   5        5.08        4.01      2.32 o 
  -7  13   5        1.44        0.78      1.43 o 
  -6  13   5        0.20        1.03     11.62 o 
  -5  13   5       27.05       30.24      2.09 o 
  -4  13   5       32.90       32.27      2.01 o 
  -3  13   5       74.41       65.52      2.25 o 
  -2  13   5       50.10       45.54      1.21 o 
  -1  13   5        0.01       -0.73      0.73 o 
   0  13   5        0.02       -0.55      0.55 o 
   1  13   5       38.71       30.84      1.03 o 
   2  13   5       96.77      100.90      2.21 o 
   3  13   5        0.28        0.26      0.76 o 
   4  13   5       28.62       31.44      3.32 o 
  -7  14   5        0.09       -1.43      1.76 o 
  -6  14   5        2.74        0.95      1.88 o 
  -5  14   5      114.12      109.29      2.85 o 
  -4  14   5       15.83       16.75      1.09 o 
  -3  14   5       16.19       12.73      1.84 o 
  -2  14   5       32.88       36.94      1.31 o 
  -1  14   5        9.44        8.25      1.09 o 
   0  14   5        5.83        4.07      0.92 o 
   1  14   5        0.37        2.05      1.30 o 
   2  14   5        0.19       -0.90      1.66 o 
   3  14   5        4.09        0.63      1.68 o 
   4  14   5        3.60        2.47      2.59 o 
  -7  15   5        2.58        3.37      1.46 o 
  -6  15   5        3.42        3.78      1.50 o 
  -5  15   5       24.58       21.50      1.31 o 
  -4  15   5       11.58       11.33      1.21 o 
  -3  15   5        0.56       -0.02      0.71 o 
  -2  15   5       37.26       29.33      1.48 o 
  -1  15   5       18.64       22.58      1.56 o 
   0  15   5        6.41        4.24      1.20 o 
   1  15   5       44.11       43.18      1.22 o 
   2  15   5       18.09       14.40      2.90 o 
   3  15   5        0.45       -1.26      1.26 o 
  -7  16   5       16.78       18.17      1.86 o 
  -6  16   5        5.35        4.37      1.60 o 
  -5  16   5       11.82       11.57      1.43 o 
  -4  16   5       17.06       21.84      1.31 o 
  -3  16   5       15.49       10.44      1.32 o 
  -2  16   5       41.22       39.04      1.46 o 
  -1  16   5       47.25       48.56      2.94 o 
   0  16   5        0.21       -0.78      0.88 o 
   1  16   5        2.32        1.22      1.54 o 
   2  16   5       19.64       17.71      1.79 o 
   3  16   5       16.09       15.88      2.88 o 
  -6  17   5        9.09        7.55      1.85 o 
  -5  17   5        0.80        1.38      1.47 o 
  -4  17   5       12.94       13.56      2.06 o 
  -3  17   5        0.05       -1.04      1.04 o 
  -2  17   5       58.27       56.46      1.58 o 
  -1  17   5       15.27       16.78      1.44 o 
   0  17   5        2.06        2.06      1.26 o 
   1  17   5        3.52        2.03      1.57 o 
   2  17   5       19.99       23.95      2.46 o 
  -6  18   5        4.65        3.55      1.92 o 
  -5  18   5       35.93       43.16      1.66 o 
  -4  18   5        0.88       -1.55      2.40 o 
  -3  18   5       23.08       21.95      1.46 o 
  -2  18   5        2.16        3.40      1.50 o 
  -1  18   5      123.42      115.40      2.02 o 
   0  18   5        8.86        7.95      1.65 o 
   1  18   5        8.03        8.89      1.62 o 
   2  18   5        4.71        6.51      2.61 o 
  -5  19   5        1.45        1.47      2.86 o 
  -4  19   5        5.93        5.66      2.25 o 
  -3  19   5        1.86        1.46      1.69 o 
  -2  19   5       50.00       49.04      1.74 o 
  -1  19   5        9.88       14.24      2.76 o 
   0  19   5        1.89        2.34      1.68 o 
   1  19   5        2.17        3.30      1.91 o 
  -4  20   5        7.94        8.94      2.52 o 
  -3  20   5        0.03        0.35      1.04 o 
  -2  20   5        7.46       10.24      1.68 o 
  -1  20   5        0.71        2.54      1.64 o 
   0  20   5        1.37        0.82      1.97 o 
   1  20   5        4.42        9.36      2.80 o 
  -3  21   5        2.10        4.01      2.91 o 
  -2  21   5        7.09        6.89      2.56 o 
  -1  21   5        8.52        7.54      2.63 o 
  -8   0   6        9.52        7.41      1.77 o 
  -6   0   6        5.47        5.24      1.60 o 
  -4   0   6      310.17      376.66      2.44 o 
  -2   0   6       92.13       77.29      3.36 o 
   0   0   6      437.03      452.16      4.20 o 
   2   0   6       32.79       33.12      1.10 o 
   4   0   6       85.12       73.84      2.73 o 
  -9   1   6        1.50        0.01      0.73 o 
  -8   1   6        0.42       -0.60      0.82 o 
  -7   1   6       36.92       30.30      1.33 o 
  -6   1   6        0.17       -0.83      1.12 o 
  -5   1   6        5.80        6.77      0.59 o 
  -4   1   6      157.40      169.84      1.96 o 
  -3   1   6        0.78        0.89      0.55 o 
  -2   1   6        0.15       -0.20      0.25 o 
  -1   1   6       88.21       80.71      1.12 o 
   0   1   6       55.76       55.88      1.04 o 
   1   1   6        8.57        6.30      0.58 o 
   2   1   6       53.20       50.58      1.41 o 
   3   1   6        3.86        2.38      0.69 o 
   4   1   6        8.09        6.29      1.00 o 
   5   1   6        2.81        3.95      1.91 o 
  -9   2   6        5.25        3.47      1.56 o 
  -8   2   6       12.17       13.51      1.29 o 
  -7   2   6        0.08        1.20      1.28 o 
  -6   2   6       28.32       28.76      1.13 o 
  -5   2   6        9.13        5.44      0.76 o 
  -4   2   6       20.60       21.47      1.30 o 
  -3   2   6       63.61       67.65      0.81 o 
  -2   2   6        1.72        1.20      0.43 o 
  -1   2   6      108.12      117.92      1.71 o 
   0   2   6       33.14       32.38      0.97 o 
   1   2   6        4.97        3.45      0.58 o 
   2   2   6        2.40        1.26      0.76 o 
   3   2   6        0.89        0.71      0.55 o 
   4   2   6       23.74       22.46      1.13 o 
   5   2   6       15.41       17.77      1.85 o 
  -9   3   6        2.60        2.92      1.71 o 
  -8   3   6       23.88       22.87      1.43 o 
  -7   3   6       71.03       74.24      1.73 o 
  -6   3   6       28.02       35.62      1.26 o 
  -5   3   6       15.98       14.55      0.71 o 
  -4   3   6       10.49       11.33      0.65 o 
  -3   3   6       13.49       14.93      0.54 o 
  -2   3   6       10.60       12.20      0.49 o 
  -1   3   6      223.88      240.11      3.19 o 
   0   3   6        4.01        5.99      0.89 o 
   1   3   6        0.74        0.94      0.97 o 
   2   3   6      142.22      148.64      1.36 o 
   3   3   6       51.30       54.97      0.98 o 
   4   3   6       12.21       12.97      1.04 o 
   5   3   6       18.53       18.60      2.05 o 
  -9   4   6        3.48        6.18      2.76 o 
  -8   4   6        2.69        3.54      1.41 o 
  -7   4   6      141.60      154.81      2.19 o 
  -6   4   6        0.52       -0.29      0.66 o 
  -5   4   6        6.66        3.22      0.73 o 
  -4   4   6       44.40       44.92      0.89 o 
  -3   4   6       63.75       65.33      1.55 o 
  -2   4   6       31.11       26.55      0.58 o 
  -1   4   6      161.61      173.99      1.69 o 
   0   4   6      317.53      330.95      2.52 o 
   1   4   6       68.60       68.67      1.14 o 
   2   4   6       27.98       31.96      0.96 o 
   3   4   6       42.00       39.93      1.11 o 
   4   4   6        0.40       -0.22      0.74 o 
   5   4   6        6.82        4.88      1.79 o 
  -9   5   6        0.93        0.84      2.78 o 
  -8   5   6        0.26       -0.06      0.17 o 
  -7   5   6       11.42       12.92      1.39 o 
  -6   5   6        2.12        2.79      1.96 o 
  -5   5   6        3.74        2.90      0.85 o 
  -4   5   6        4.22        1.94      0.68 o 
  -3   5   6       11.99       11.16      0.90 o 
  -2   5   6       16.80       21.27      0.74 o 
  -1   5   6      552.37      605.73      3.63 o 
   0   5   6      106.85      110.23      1.64 o 
   1   5   6        0.12        0.49      1.07 o 
   2   5   6        9.09        7.98      1.22 o 
   3   5   6        0.11        0.66      0.97 o 
   4   5   6       34.24       30.98      1.99 o 
   5   5   6        5.45        1.60      2.47 o 
  -9   6   6        7.73        8.83      2.97 o 
  -8   6   6        1.62        0.92      1.99 o 
  -7   6   6       51.31       50.80      2.20 o 
  -6   6   6      103.34      122.80      2.79 o 
  -5   6   6        7.63        7.21      0.82 o 
  -4   6   6       41.49       41.23      1.22 o 
  -3   6   6        1.35        0.07      0.12 o 
  -2   6   6      102.78      113.90      0.99 o 
  -1   6   6        4.22        6.88      0.64 o 
   0   6   6        0.50        0.86      0.82 o 
   1   6   6       95.99       87.00      1.56 o 
   2   6   6        1.85        1.28      1.23 o 
   3   6   6      111.82      111.84      1.54 o 
   4   6   6        4.82        3.57      1.39 o 
  -9   7   6        0.00       -0.40      2.83 o 
  -8   7   6        6.68        9.98      2.40 o 
  -7   7   6      198.59      216.31      3.61 o 
  -6   7   6        0.08        2.98      1.43 o 
  -5   7   6        4.02        6.33      1.50 o 
  -4   7   6       66.08       66.34      3.01 o 
  -3   7   6        1.01        0.93      1.02 o 
  -2   7   6        0.66        0.10      0.53 o 
  -1   7   6       56.09       65.37      1.15 o 
   0   7   6      161.58      159.33      3.24 o 
   1   7   6       71.16       78.30      2.82 o 
   2   7   6       35.77       29.94      1.42 o 
   3   7   6        5.87        5.51      1.43 o 
   4   7   6       19.09       16.13      1.44 o 
  -8   8   6       10.08       11.45      2.09 o 
  -7   8   6        4.24        6.51      1.88 o 
  -6   8   6      148.82      151.66      2.14 o 
  -5   8   6       11.28        9.43      0.98 o 
  -4   8   6        0.55        2.88      1.06 o 
  -3   8   6       31.15       34.60      1.17 o 
  -2   8   6       25.10       21.99      0.77 o 
  -1   8   6       23.78       31.37      0.82 o 
   0   8   6       45.53       51.07      0.90 o 
   1   8   6       93.96       99.40      2.45 o 
   2   8   6        1.08       -1.07      1.07 o 
   3   8   6        9.80        9.85      1.49 o 
   4   8   6       15.19       12.73      2.35 o 
  -8   9   6        2.54        2.25      2.18 o 
  -7   9   6       32.14       27.63      1.33 o 
  -6   9   6       11.11       10.35      1.57 o 
  -5   9   6       53.18       48.26      1.39 o 
  -4   9   6       36.08       37.56      1.81 o 
  -3   9   6        7.51        7.57      1.00 o 
  -2   9   6       25.73       25.98      0.80 o 
  -1   9   6        1.25        0.04      0.36 o 
   0   9   6        1.56        1.77      0.81 o 
   1   9   6       11.25       11.41      0.98 o 
   2   9   6        6.45        7.18      1.38 o 
   3   9   6       35.99       32.96      1.61 o 
   4   9   6        0.14       -1.24      1.43 o 
  -8  10   6       16.14       18.68      2.53 o 
  -7  10   6        4.40        3.00      1.56 o 
  -6  10   6       51.43       53.34      1.57 o 
  -5  10   6       34.14       34.52      1.32 o 
  -4  10   6       73.35       89.34      2.35 o 
  -3  10   6       71.35       59.95      2.04 o 
  -2  10   6        4.93        4.95      0.98 o 
  -1  10   6        3.76        3.03      0.88 o 
   0  10   6       81.08       83.39      1.70 o 
   1  10   6        8.83        7.05      0.99 o 
   2  10   6      120.64      133.78      2.13 o 
   3  10   6        0.38        2.21      1.55 o 
  -8  11   6        0.48        1.98      1.66 o 
  -7  11   6        0.13        0.03      0.77 o 
  -6  11   6        0.94       -1.06      1.49 o 
  -5  11   6       17.47       14.48      2.15 o 
  -4  11   6        7.45        8.38      1.71 o 
  -3  11   6       53.85       52.61      2.04 o 
  -2  11   6        0.18       -0.94      1.24 o 
  -1  11   6        3.89        1.92      0.96 o 
   0  11   6       10.71       11.23      0.98 o 
   1  11   6        0.00        0.47      0.55 o 
   2  11   6      103.25      105.62      2.02 o 
   3  11   6       59.30       64.87      3.50 o 
  -8  12   6        1.06        2.20      1.93 o 
  -7  12   6        0.10       -1.11      1.51 o 
  -6  12   6        0.89        2.61      1.93 o 
  -5  12   6       16.87       12.72      1.80 o 
  -4  12   6        9.78       10.55      2.02 o 
  -3  12   6       15.97       12.52      1.17 o 
  -2  12   6       34.72       30.12      1.27 o 
  -1  12   6       11.31        8.23      0.92 o 
   0  12   6        4.20        3.76      1.05 o 
   1  12   6       29.09       34.24      1.18 o 
   2  12   6       18.53       21.71      1.17 o 
   3  12   6        6.17        7.80      1.89 o 
  -7  13   6        1.71        2.00      1.71 o 
  -6  13   6       46.58       49.00      2.45 o 
  -5  13   6        2.10        2.62      2.18 o 
  -4  13   6        1.72       -0.38      0.57 o 
  -3  13   6       34.28       37.30      1.23 o 
  -2  13   6       28.61       28.29      1.43 o 
  -1  13   6       12.36       12.58      1.21 o 
   0  13   6        0.56       -0.52      0.52 o 
   1  13   6       63.15       65.73      1.65 o 
   2  13   6      136.12      146.39      3.72 o 
   3  13   6        2.57        0.76      1.90 o 
  -7  14   6        0.13        0.63      2.16 o 
  -6  14   6        0.04       -0.40      2.25 o 
  -5  14   6       25.59       21.76      1.81 o 
  -4  14   6        7.19        3.56      2.17 o 
  -3  14   6       14.83       17.30      1.32 o 
  -2  14   6       19.05       16.55      1.30 o 
  -1  14   6        9.56        8.62      1.28 o 
   0  14   6        0.09       -0.56      1.01 o 
   1  14   6       32.22       31.43      3.30 o 
   2  14   6        1.77        1.98      1.48 o 
   3  14   6        0.23       -0.82      1.49 o 
  -7  15   6        2.03        2.86      3.13 o 
  -6  15   6        0.17        0.88      2.43 o 
  -5  15   6        2.61        1.77      2.35 o 
  -4  15   6       11.14        7.98      2.12 o 
  -3  15   6        0.03       -0.80      0.80 o 
  -2  15   6        0.02        0.52      1.34 o 
  -1  15   6        7.81       10.26      1.39 o 
   0  15   6       63.68       68.58      1.38 o 
   1  15   6        4.97        0.39      2.43 o 
   2  15   6       14.80       13.36      1.82 o 
  -6  16   6        3.50        4.36      1.83 o 
  -5  16   6        0.48       -0.85      1.62 o 
  -4  16   6        0.29       -0.75      0.75 o 
  -3  16   6        0.85       -0.80      0.80 o 
  -2  16   6       46.01       41.12      1.55 o 
  -1  16   6        4.18        2.70      1.48 o 
   0  16   6        1.41        0.41      1.57 o 
   1  16   6       28.19       31.15      1.91 o 
   2  16   6        0.13       -1.53      1.53 o 
  -5  17   6       11.63       10.88      2.66 o 
  -4  17   6        6.83        5.79      1.48 o 
  -3  17   6       19.56       19.31      1.61 o 
  -2  17   6       63.29       64.82      2.27 o 
  -1  17   6        0.05        1.18      2.40 o 
   0  17   6        2.40        0.51      1.15 o 
   1  17   6       21.79       20.37      2.82 o 
  -5  18   6        9.26        8.14      2.66 o 
  -4  18   6        5.84        5.10      1.66 o 
  -3  18   6        1.01        0.92      1.75 o 
  -2  18   6        9.21        7.31      1.78 o 
  -1  18   6       12.81        9.32      1.56 o 
   0  18   6        2.18        2.67      1.85 o 
  -4  19   6        0.20       -1.85      1.85 o 
  -3  19   6       12.87        9.95      1.75 o 
  -2  19   6       30.37       28.38      2.00 o 
  -1  19   6        0.05        0.68      1.61 o 
   0  19   6        0.80        1.12      1.96 o 
  -9   0   7        0.48       -0.30      1.89 o 
  -7   0   7       12.74       14.36      1.72 o 
  -5   0   7       22.41       18.51      0.96 o 
  -3   0   7      164.53      189.45      2.47 o 
  -1   0   7       20.57       18.04      1.81 o 
   1   0   7       17.24       16.52      1.23 o 
   3   0   7       43.36       42.42      2.15 o 
  -9   1   7       11.10       10.01      1.92 o 
  -8   1   7       14.99       11.52      1.69 o 
  -7   1   7        0.90        1.35      1.37 o 
  -6   1   7        2.65        3.00      1.29 o 
  -5   1   7        0.44        0.63      0.80 o 
  -4   1   7       19.58       19.22      0.68 o 
  -3   1   7        7.14        7.29      0.81 o 
  -2   1   7       22.35       17.82      0.79 o 
  -1   1   7       71.10       76.38      2.17 o 
   0   1   7        0.31       -0.56      0.56 o 
   1   1   7        5.08        5.24      1.06 o 
   2   1   7       22.88       23.92      1.09 o 
   3   1   7       21.15       20.99      1.10 o 
  -9   2   7        0.05       -0.22      1.25 o 
  -8   2   7       26.04       29.08      2.28 o 
  -7   2   7        0.03       -0.47      0.48 o 
  -6   2   7        5.97        4.11      1.27 o 
  -5   2   7       31.66       35.73      0.79 o 
  -4   2   7       20.53       20.56      0.70 o 
  -3   2   7       26.30       24.11      0.82 o 
  -2   2   7        5.98        3.88      0.77 o 
  -1   2   7       53.40       47.88      1.06 o 
   0   2   7       15.98       13.80      1.32 o 
   1   2   7        0.01       -0.33      0.35 o 
   2   2   7        0.05        0.46      0.91 o 
   3   2   7      111.53      112.84      1.29 o 
   4   2   7        2.85        1.38      2.34 o 
  -9   3   7        0.08       -1.27      1.27 o 
  -8   3   7       10.90        9.48      1.69 o 
  -7   3   7        7.07        7.53      1.38 o 
  -6   3   7        0.19       -1.06      1.10 o 
  -5   3   7        1.27       -0.05      0.18 o 
  -4   3   7        0.35       -0.40      0.40 o 
  -3   3   7       21.80       19.56      1.00 o 
  -2   3   7       10.62        9.35      0.93 o 
  -1   3   7        0.82       -0.49      0.49 o 
   0   3   7        2.85        6.67      1.37 o 
   1   3   7        0.06       -0.09      0.94 o 
   2   3   7       56.05       53.15      1.25 o 
   3   3   7        0.69        0.75      1.15 o 
  -8   4   7        0.51       -0.59      0.74 o 
  -7   4   7       12.13       16.07      2.14 o 
  -6   4   7       21.62       19.25      1.18 o 
  -5   4   7        4.92        3.93      0.85 o 
  -4   4   7       18.66       16.47      0.79 o 
  -3   4   7        2.33        1.89      1.01 o 
  -2   4   7        0.38        0.97      0.85 o 
  -1   4   7       16.74       15.52      1.26 o 
   0   4   7      403.19      413.77      3.00 o 
   1   4   7       65.96       67.25      1.74 o 
   2   4   7        7.71        4.93      1.34 o 
   3   4   7       13.93       11.31      1.32 o 
  -8   5   7        7.34        6.71      2.49 o 
  -7   5   7        4.99        7.58      1.45 o 
  -6   5   7       69.43       60.88      1.73 o 
  -5   5   7       12.58       19.95      1.27 o 
  -4   5   7        0.65       -0.45      0.45 o 
  -3   5   7        0.30       -0.40      0.47 o 
  -2   5   7       44.25       53.30      1.89 o 
  -1   5   7       35.73       36.16      1.26 o 
   0   5   7       43.67       45.80      1.39 o 
   1   5   7        3.70        4.67      1.28 o 
   2   5   7       23.55       21.60      1.51 o 
   3   5   7        7.56        3.31      2.05 o 
  -8   6   7        8.07       12.48      2.51 o 
  -7   6   7        9.06        5.75      1.93 o 
  -6   6   7       45.04       39.86      2.03 o 
  -5   6   7       13.23       12.86      1.32 o 
  -4   6   7        0.03       -0.55      0.71 o 
  -3   6   7        0.57        0.02      1.16 o 
  -2   6   7        0.21       -0.10      1.31 o 
  -1   6   7        2.51        2.15      1.01 o 
   0   6   7      154.95      175.55      3.55 o 
   1   6   7       27.01       25.41      1.48 o 
   2   6   7       18.58       16.32      1.47 o 
   3   6   7        0.00       -0.79      0.79 o 
  -8   7   7        1.65        1.73      2.77 o 
  -7   7   7        2.51        1.24      1.80 o 
  -6   7   7       69.79       93.58      2.76 o 
  -5   7   7       41.73       45.15      1.38 o 
  -4   7   7       31.50       38.56      1.10 o 
  -3   7   7        0.28        0.26      0.49 o 
  -2   7   7        6.77        6.44      1.08 o 
  -1   7   7        1.67        1.02      0.90 o 
   0   7   7       47.29       48.71      2.57 o 
   1   7   7       14.86       14.44      1.33 o 
   2   7   7        0.00       -0.59      0.59 o 
   3   7   7        3.28        0.20      1.50 o 
  -8   8   7        0.15        0.81      2.59 o 
  -7   8   7       15.41       21.91      1.80 o 
  -6   8   7      134.14      154.51      3.31 o 
  -5   8   7       10.53       12.46      0.99 o 
  -4   8   7        7.29        6.60      1.35 o 
  -3   8   7        3.51        1.69      1.29 o 
  -2   8   7        0.74        0.56      1.16 o 
  -1   8   7        1.02        1.16      0.97 o 
   0   8   7       35.34       33.46      1.09 o 
   1   8   7        0.08        0.38      0.55 o 
   2   8   7        0.11       -0.78      0.78 o 
   3   8   7        3.01        2.60      1.78 o 
  -8   9   7        0.80        1.94      2.52 o 
  -7   9   7        1.30        1.28      2.00 o 
  -6   9   7       11.87       17.95      1.62 o 
  -5   9   7       39.20       37.66      1.25 o 
  -4   9   7       55.29       54.89      1.52 o 
  -3   9   7        5.54        4.03      0.91 o 
  -2   9   7        1.82        2.71      1.01 o 
  -1   9   7       37.71       33.97      1.39 o 
   0   9   7       21.19       21.03      1.13 o 
   1   9   7        2.33        0.21      0.51 o 
   2   9   7       22.43       22.01      1.72 o 
   3   9   7        7.12        6.02      1.87 o 
  -7  10   7        9.94        8.92      1.75 o 
  -6  10   7       22.90       24.76      1.67 o 
  -5  10   7        4.64        6.94      1.42 o 
  -4  10   7       66.52       72.05      1.87 o 
  -3  10   7        5.31        4.51      0.91 o 
  -2  10   7        0.05       -0.38      0.73 o 
  -1  10   7        3.09        2.06      1.27 o 
   0  10   7       22.57       23.33      1.44 o 
   1  10   7       54.92       51.33      1.67 o 
   2  10   7        1.38        1.49      1.81 o 
  -7  11   7       23.01       22.25      1.65 o 
  -6  11   7        5.70        4.65      1.60 o 
  -5  11   7        9.74        6.81      1.51 o 
  -4  11   7       63.57       70.31      1.71 o 
  -3  11   7        6.06        5.09      1.04 o 
  -2  11   7       14.64       13.89      1.15 o 
  -1  11   7       10.10        9.50      1.02 o 
   0  11   7        0.00       -0.82      0.82 o 
   1  11   7       44.51       48.50      1.77 o 
   2  11   7       30.94       33.81      1.81 o 
  -7  12   7        5.72        7.92      1.91 o 
  -6  12   7        0.04       -0.97      0.97 o 
  -5  12   7        4.84        6.00      1.59 o 
  -4  12   7       12.02        6.63      1.50 o 
  -3  12   7       40.48       38.29      1.14 o 
  -2  12   7       13.66       13.95      1.14 o 
  -1  12   7        0.72       -0.09      0.83 o 
   0  12   7       21.90       18.46      1.32 o 
   1  12   7        4.64        3.55      1.83 o 
   2  12   7       28.60       29.45      2.16 o 
  -7  13   7        5.28        5.57      3.09 o 
  -6  13   7        4.55        4.69      1.87 o 
  -5  13   7       29.39       30.55      2.33 o 
  -4  13   7        0.12       -1.00      1.05 o 
  -3  13   7       30.67       29.56      1.41 o 
  -2  13   7        0.12       -0.29      0.59 o 
  -1  13   7       17.55       17.23      1.14 o 
   0  13   7        9.34        6.43      1.40 o 
   1  13   7       12.79       10.13      1.75 o 
  -6  14   7        1.46        2.01      2.70 o 
  -5  14   7        3.14        1.20      1.24 o 
  -4  14   7        0.12       -0.93      0.95 o 
  -3  14   7       13.01       11.67      1.58 o 
  -2  14   7        0.38        0.08      1.81 o 
  -1  14   7        1.06        1.14      1.43 o 
   0  14   7        9.88        6.87      1.48 o 
   1  14   7       33.35       29.90      2.11 o 
  -6  15   7       39.61       40.33      2.51 o 
  -5  15   7        2.16        2.19      2.89 o 
  -4  15   7        0.13       -0.71      0.71 o 
  -3  15   7       14.35       13.44      1.60 o 
  -2  15   7        1.51        0.92      1.85 o 
  -1  15   7       11.79       12.24      1.65 o 
   0  15   7        2.03        2.67      1.50 o 
  -5  16   7        0.25        1.44      3.10 o 
  -4  16   7        0.66        0.02      1.29 o 
  -3  16   7        0.46       -0.04      0.86 o 
  -2  16   7        5.13        4.86      1.95 o 
  -1  16   7        1.20        1.44      1.71 o 
   0  16   7       15.52       16.54      1.90 o 
  -4  17   7       11.16       12.05      2.00 o 
  -3  17   7        1.71        3.19      1.85 o 
  -2  17   7        0.31        0.93      1.98 o 
  -1  17   7       21.07       20.46      1.89 o 
  -8   0   8       32.71       37.65      2.98 o 
  -6   0   8        2.15        0.83      1.73 o 
  -4   0   8       45.84       43.40      1.91 o 
  -2   0   8       58.85       58.26      2.23 o 
   0   0   8        7.60       10.32      1.81 o 
   2   0   8        0.13       -0.37      1.22 o 
  -8   1   8        3.83        7.59      1.74 o 
  -7   1   8        4.13        2.48      1.70 o 
  -6   1   8        0.97       -0.14      1.00 o 
  -5   1   8        1.44        0.82      1.06 o 
  -4   1   8        1.43        0.30      1.36 o 
  -3   1   8        0.43       -0.07      0.99 o 
  -2   1   8       28.97       25.88      1.37 o 
  -1   1   8        3.69       -0.83      1.09 o 
   0   1   8        1.10       -0.21      0.65 o 
   1   1   8        4.32        1.10      1.10 o 
   2   1   8        0.35       -0.09      0.36 o 
  -8   2   8       27.55       28.47      1.96 o 
  -7   2   8       20.33       20.40      1.62 o 
  -6   2   8        1.73        1.32      1.37 o 
  -5   2   8       13.99        8.79      0.87 o 
  -4   2   8       16.04       12.71      1.01 o 
  -3   2   8       21.76       22.43      1.18 o 
  -2   2   8        6.13        6.70      1.32 o 
  -1   2   8       40.92       39.97      1.18 o 
   0   2   8       45.78       46.70      1.28 o 
   1   2   8        6.87        6.38      1.14 o 
   2   2   8       12.68       13.44      1.22 o 
  -8   3   8        6.70        7.92      1.84 o 
  -7   3   8        0.79        1.57      1.73 o 
  -6   3   8        7.78        9.85      1.40 o 
  -5   3   8        3.63        2.14      1.11 o 
  -4   3   8       18.49       20.61      1.37 o 
  -3   3   8        0.34        0.53      1.10 o 
  -2   3   8       16.08       13.26      2.05 o 
  -1   3   8        8.35        6.54      1.06 o 
   0   3   8       46.36       43.98      1.35 o 
   1   3   8       27.47       24.33      1.32 o 
   2   3   8        2.31        3.39      1.49 o 
  -8   4   8        5.09        4.10      1.88 o 
  -7   4   8       22.19       22.48      2.60 o 
  -6   4   8        8.62        9.79      1.44 o 
  -5   4   8       23.97       24.58      1.01 o 
  -4   4   8        2.97        0.02      0.63 o 
  -3   4   8       46.29       46.15      2.13 o 
  -2   4   8       16.35       13.37      2.07 o 
  -1   4   8       41.14       44.76      1.53 o 
   0   4   8       82.72       80.23      4.19 o 
   1   4   8        4.87        7.24      1.76 o 
   2   4   8       26.23       27.54      2.07 o 
  -8   5   8        0.39       -0.99      2.46 o 
  -7   5   8       12.36       15.70      2.39 o 
  -6   5   8        0.17        0.00      1.05 o 
  -5   5   8       19.57       15.50      1.29 o 
  -4   5   8        0.00        0.26      1.35 o 
  -3   5   8        4.60        4.83      1.61 o 
  -2   5   8       18.42       17.26      1.71 o 
  -1   5   8       76.66       77.03      2.63 o 
   0   5   8        4.48        3.85      1.61 o 
   1   5   8       62.24       60.24      2.84 o 
   2   5   8        1.38       -1.40      1.40 o 
  -7   6   8       20.12       16.77      2.93 o 
  -6   6   8        4.55        2.83      2.01 o 
  -5   6   8       23.19       26.26      1.46 o 
  -4   6   8        1.63        1.31      1.38 o 
  -3   6   8        6.71        6.22      2.25 o 
  -2   6   8       22.11       24.77      2.17 o 
  -1   6   8       33.49       39.84      1.96 o 
   0   6   8       43.29       48.40      3.08 o 
   1   6   8        3.28        3.78      1.71 o 
   2   6   8        0.01       -1.05      1.05 o 
  -7   7   8        7.46       10.02      2.77 o 
  -6   7   8        1.88        2.15      2.27 o 
  -5   7   8        0.49        1.79      1.40 o 
  -4   7   8       33.07       42.01      1.44 o 
  -3   7   8        5.74        4.93      2.13 o 
  -2   7   8       21.50       19.05      1.93 o 
  -1   7   8        3.52        4.64      1.98 o 
   0   7   8       67.59       59.88      1.71 o 
   1   7   8       18.77       17.24      1.66 o 
   2   7   8        9.73        9.25      1.76 o 
  -7   8   8       15.14        9.86      2.75 o 
  -6   8   8       35.35       32.92      2.42 o 
  -5   8   8        4.97        5.18      1.54 o 
  -4   8   8        0.03        0.55      0.88 o 
  -3   8   8       11.58       12.71      1.85 o 
  -2   8   8        1.17        1.73      1.83 o 
  -1   8   8        0.13        0.46      2.29 o 
   0   8   8        1.05        0.43      1.78 o 
   1   8   8       16.28       14.98      1.72 o 
  -7   9   8        7.23        6.38      2.55 o 
  -6   9   8        0.21        0.54      2.37 o 
  -5   9   8        3.44        4.32      1.69 o 
  -4   9   8        0.56        0.41      0.72 o 
  -3   9   8        6.65        5.67      1.42 o 
  -2   9   8       12.07       13.90      1.33 o 
  -1   9   8       10.37        7.60      1.46 o 
   0   9   8        0.02       -0.72      2.11 o 
   1   9   8        3.85        3.50      1.91 o 
  -6  10   8       14.94       18.31      2.24 o 
  -5  10   8       27.50       26.88      1.30 o 
  -4  10   8        0.76        1.79      1.59 o 
  -3  10   8       33.97       32.57      1.52 o 
  -2  10   8        1.08        1.16      1.60 o 
  -1  10   8        5.14        6.24      1.54 o 
   0  10   8       24.37       22.71      2.81 o 
   1  10   8        2.69        3.28      2.09 o 
  -6  11   8        5.08        7.20      1.87 o 
  -5  11   8        2.78        4.11      1.43 o 
  -4  11   8        1.58        1.43      1.52 o 
  -3  11   8        0.22        0.09      1.85 o 
  -2  11   8       17.61       15.51      1.99 o 
  -1  11   8        1.19        1.63      1.76 o 
   0  11   8        2.44        4.23      2.60 o 
  -6  12   8       12.16       11.87      1.93 o 
  -5  12   8       13.96       11.44      1.92 o 
  -4  12   8        4.06        5.44      1.61 o 
  -3  12   8       20.83       19.61      1.88 o 
  -2  12   8        8.84        6.30      1.87 o 
  -1  12   8        1.07        1.89      1.92 o 
   0  12   8        5.35        5.75      2.86 o 
  -5  13   8        3.02        3.02      2.87 o 
  -4  13   8        8.08        6.10      1.67 o 
  -3  13   8        0.00       -0.26      1.54 o 
  -2  13   8        2.13        2.33      1.91 o 
  -1  13   8        4.21        3.76      2.01 o 
  -4  14   8        0.62       -0.16      0.48 o 
  -3  14   8        0.02       -0.69      1.02 o 
  -2  14   8        8.73        9.25      1.73 o 
  -7   0   9        1.30        1.01      2.60 o 
  -5   0   9        1.50       -0.62      1.08 o 
  -3   0   9       30.87       35.99      2.44 o 
  -1   0   9       69.58       78.13      2.85 o 
  -7   1   9        8.55        8.20      1.95 o 
  -6   1   9        0.16       -0.22      0.42 o 
  -5   1   9        0.03       -0.99      0.99 o 
  -4   1   9        6.19        4.24      1.50 o 
  -3   1   9        2.09        0.99      1.03 o 
  -2   1   9       18.35       13.33      1.78 o 
  -1   1   9        0.10        2.08      1.64 o 
   0   1   9        1.16        0.10      0.38 o 
  -7   2   9        3.18        1.59      1.84 o 
  -6   2   9        0.50       -0.23      0.68 o 
  -5   2   9        1.57        0.94      2.45 o 
  -4   2   9        0.18       -0.14      0.69 o 
  -3   2   9       44.55       47.07      1.70 o 
  -2   2   9        0.96       -0.13      0.50 o 
  -1   2   9       41.35       40.60      2.29 o 
   0   2   9        0.49        0.22      1.05 o 
  -7   3   9        6.13        6.31      1.87 o 
  -6   3   9        0.14       -0.52      2.05 o 
  -5   3   9        2.09        2.84      2.41 o 
  -4   3   9        4.54        3.10      2.38 o 
  -3   3   9       12.71       10.59      1.60 o 
  -2   3   9        9.06        7.97      1.57 o 
  -1   3   9       26.13       26.42      1.61 o 
   0   3   9       13.00       12.67      1.47 o 
  -6   4   9        0.63        0.23      1.43 o 
  -5   4   9       17.72       20.15      2.57 o 
  -4   4   9        7.57        7.72      2.85 o 
  -3   4   9       13.24       14.09      2.69 o 
  -2   4   9        4.68        3.39      2.72 o 
  -1   4   9       16.25       10.90      2.45 o 
   0   4   9        8.90        4.98      2.83 o 
  -6   5   9       11.21        5.42      2.59 o 
  -5   5   9        0.95        2.51      2.55 o 
  -4   5   9        5.06        3.48      2.22 o 
  -3   5   9        0.16       -1.58      1.58 o 
  -2   5   9        3.75        2.23      2.28 o 
  -1   5   9        2.65       -0.07      0.09 o 
   0   5   9        5.12        6.29      2.48 o 
  -6   6   9        2.73        2.41      2.68 o 
  -5   6   9       16.59       18.47      2.66 o 
  -4   6   9        0.47        0.41      2.43 o 
  -3   6   9        1.05       -0.31      8.45 o 
  -2   6   9        0.02       -1.35      1.55 o 
  -1   6   9        0.67        0.20      0.46 o 
  -6   7   9       18.91       17.17      2.79 o 
  -5   7   9       12.14       14.48      1.81 o 
  -4   7   9        5.65        9.67      2.53 o 
  -3   7   9        1.66        2.44      2.05 o 
  -2   7   9       11.12       10.03      2.09 o 
  -1   7   9        2.16        0.42      2.72 o 
  -5   8   9        1.49        3.55      1.81 o 
  -4   8   9       10.08       11.66      2.79 o 
  -3   8   9        2.49        1.51      2.16 o 
  -2   8   9        2.49        2.69      2.19 o 
  -1   8   9       18.76       16.90      2.70 o 
  -5   9   9       14.75       19.87      2.40 o 
  -4   9   9        0.31        2.97      2.97 o 
  -3   9   9        2.63        3.67      2.35 o 
  -2   9   9        1.72        1.57      2.76 o 
  -4  10   9       18.80       18.96      2.86 o 
  -3  10   9        1.81        1.53      2.76 o 
  -2  10   9        3.35        2.74      3.11 o 
                                                 
